# Supplementary material for: Primary cilia sense glutamine availability and respond via asparagine synthetase
Source: Nat Metab. 2023 Mar 6;5(3):385–97. doi: 10.1038/s42255-023-00754-6 (PMC10042734; doi:10.1038/s42255-023-00754-6)
Supplement: Supplementary file 3 — Raw data from LC–MS. [file 42255_2023_754_MOESM3_ESM.xlsx]

## Sheet: Raw Data
Steidl, Nigro et al, Primary Cilia Sense Glutamine Availability and Respond Via Asparagine Synthetase
Supplementary Data 1- Source Raw Data for all Mass spectrometry analysis
Sample	valine-d8	hippuric acid-d5	2-hydroxyglutarate	2-ketoglutarate	2-phosphoglycerate	3-phosphoglycerate	3-phosphoserine	acetylcarnitine C2	acetylcholine	acetyl-CoA	adenine	adenosine	adonitol	ADP	ADP-ribose	alanine	AMP	arginine	argininosuccinate	asparagine	aspartate	ATP	beta-alanine	butyrylcarnitine C4	cAMP	carbamoyl aspartate	Carnitinamide	carnitine	CDP	choline	cis-aconitate	Citicoline	citrate	CMP	CMP-acetylneuraminic acid	creatine	creatinine	CTP	cyclic ADP-ribose	cystine	cytosine	dihydroorotate	dihydroxyacetone phosphate	dimethylarginine	dTTP	fructose 6-Phosphate	fumarate	GDP	GDP-fucose
MEF CT HBSS 24h	4.27841e+07	6.93718e+07	9.39349e+07	3.08316e+07	6.44504e+06	9.851e+06	0	4.89136e+07	1.0909e+08	961973	1.34838e+07	7.54144e+06	1.69818e+07	4.27465e+07	2.39286e+06	6.03841e+07	1.77984e+07	8.16892e+07	0	1.65627e+07	8.00227e+07	1.03451e+08	9.35178e+07	1.20246e+07	451378	36432.7	1.35745e+07	9.99938e+07	2.76063e+06	1.17615e+08	9.03838e+06	1.76334e+07	1.55145e+09	2.63105e+06	2.8828e+07	8.81906e+09	3.81988e+07	4.96266e+06	1.36845e+07	510207	2.62378e+07	150258	6.26395e+07	1.33941e+07	780231	7.96931e+06	3.80834e+06	4.21734e+06	1.06069e+06
MEF CT HBSS 24h	3.73866e+07	5.84432e+07	9.85355e+07	4.14963e+07	5.87412e+06	8.9231e+06	0	4.53124e+07	1.12289e+08	980510	1.29855e+07	6.50643e+06	1.4696e+07	4.133e+07	2.16172e+06	5.51306e+07	1.82111e+07	8.53894e+07	0	1.66459e+07	8.72832e+07	9.76999e+07	8.31218e+07	1.07941e+07	392955	46837.7	1.28902e+07	8.51554e+07	1.79775e+06	1.12328e+08	8.52221e+06	1.82605e+07	1.09651e+09	2.46421e+06	3.06477e+07	7.96403e+09	2.03666e+07	3.31991e+06	1.30463e+07	0	2.49212e+07	179439	5.30498e+07	1.13683e+07	646464	6.9385e+06	3.67962e+06	3.21493e+06	1.06838e+06
MEF CT HBSS 24h	5.17956e+07	8.67788e+07	9.83602e+07	3.99102e+07	5.37752e+06	8.30648e+06	0	4.89785e+07	1.09819e+08	830148	1.69783e+07	7.04232e+06	1.55912e+07	4.42896e+07	2.33127e+06	6.08634e+07	1.82425e+07	8.29055e+07	0	1.62689e+07	8.43952e+07	1.0819e+08	8.71573e+07	1.06976e+07	361774	10012.7	1.40549e+07	8.88812e+07	2.06557e+06	1.2591e+08	8.71606e+06	1.81898e+07	1.0673e+09	2.87518e+06	3.10199e+07	8.35595e+09	2.56986e+07	3.38027e+06	1.32015e+07	0	2.6107e+07	214484	5.42816e+07	1.32948e+07	847518	6.94578e+06	3.20405e+06	3.38141e+06	1.17367e+06
MEF CT HBSS 24h	4.07697e+07	6.50798e+07	1.05866e+08	3.80426e+07	6.00033e+06	9.09121e+06	0	5.4452e+07	1.21168e+08	559069	1.87573e+07	7.99859e+06	1.76375e+07	3.70291e+07	2.7272e+06	6.14768e+07	1.74276e+07	9.24264e+07	0	1.86815e+07	9.6036e+07	7.65844e+07	1.0392e+08	1.10559e+07	372467	28010.1	1.7349e+07	1.06633e+08	1.60986e+06	1.2999e+08	9.61935e+06	2.17809e+07	1.13625e+09	2.46371e+06	3.22064e+07	9.30449e+09	4.51128e+07	2.45865e+06	1.44033e+07	0	2.90913e+07	243464	5.67528e+07	1.39869e+07	546007	7.24175e+06	3.78604e+06	2.75772e+06	971027
MEF CT HBSS 24h	3.80163e+07	5.80938e+07	1.00506e+08	3.94863e+07	5.21259e+06	8.04832e+06	0	4.5218e+07	1.11044e+08	651162	2.82891e+07	8.1774e+06	1.43116e+07	3.93446e+07	2.3953e+06	5.09486e+07	1.70348e+07	1.03358e+08	0	1.8011e+07	9.44178e+07	7.83118e+07	9.55671e+07	9.15852e+06	360220	33185.4	1.6188e+07	8.22942e+07	1.88306e+06	9.72948e+07	7.49951e+06	2.05134e+07	9.09168e+08	2.37754e+06	3.18167e+07	8.60768e+09	3.81548e+07	2.37114e+06	1.26541e+07	0	2.69531e+07	197458	4.97983e+07	1.21248e+07	520283	6.65003e+06	3.64581e+06	2.72526e+06	963409
MEF CT HBSS + Q 24h	2.929e+07	4.7429e+07	1.17693e+08	1.05879e+08	7.85375e+06	1.06894e+07	19007.4	1.92514e+07	7.44424e+07	497762	3.12706e+07	5.35985e+07	8.50786e+06	3.91137e+07	2.22461e+06	1.40475e+08	2.04745e+07	1.71176e+08	0	3.08534e+07	1.23807e+09	8.06647e+07	6.23041e+07	1.71637e+07	594607	394222	1.71231e+07	1.32715e+08	1.4199e+06	1.03469e+09	2.56313e+07	7.29799e+06	1.5417e+09	1.10003e+06	7.21193e+06	1.0069e+10	3.51925e+07	1.71593e+06	1.07761e+07	0	1.37963e+07	480212	1.44059e+07	1.30731e+07	499052	3.96329e+06	4.74162e+07	1.54596e+06	802006
MEF CT HBSS + Q 24h	3.77377e+07	6.19454e+07	1.12244e+08	9.66851e+07	8.45706e+06	1.18475e+07	124067	1.9515e+07	7.4395e+07	1.03972e+06	8.59579e+06	1.41432e+07	8.32612e+06	4.36835e+07	2.38767e+06	1.34291e+08	2.17252e+07	4.47092e+07	0	2.92264e+07	1.3895e+09	9.79905e+07	6.05919e+07	1.85935e+07	609852	366063	1.63461e+07	1.28298e+08	1.67362e+06	9.34617e+08	2.33695e+07	7.88289e+06	1.87638e+09	1.20436e+06	8.06509e+06	9.56036e+09	4.04376e+07	2.79842e+06	1.29365e+07	0	1.16375e+07	439440	1.51791e+07	1.24693e+07	613208	3.88333e+06	4.35498e+07	2.16631e+06	867994
MEF CT HBSS + Q 24h	4.86183e+07	8.20192e+07	1.27651e+08	1.19512e+08	9.02716e+06	1.06469e+07	158767	2.03304e+07	8.50562e+07	673271	9.93694e+06	7.99972e+06	9.42057e+06	3.85905e+07	2.35567e+06	1.58907e+08	2.08647e+07	3.66696e+07	0	3.61716e+07	1.58042e+09	7.56055e+07	6.95145e+07	2.18151e+07	650495	512017	1.99775e+07	1.50505e+08	1.69575e+06	1.08679e+09	2.83942e+07	9.2269e+06	1.37694e+09	1.4321e+06	8.32237e+06	1.09345e+10	6.1545e+07	2.12147e+06	1.31877e+07	0	1.49833e+07	468697	1.48953e+07	1.64527e+07	549600	4.65264e+06	5.13308e+07	1.75184e+06	809364
MEF CT HBSS + Q 24h	3.44691e+07	5.82743e+07	1.19477e+08	6.84397e+07	8.5561e+06	1.14895e+07	41100.3	2.12265e+07	8.03847e+07	369263	6.02695e+06	6.66632e+06	9.45379e+06	3.29876e+07	2.38075e+06	1.48364e+08	1.81697e+07	3.59208e+07	0	3.18528e+07	1.52444e+09	6.7687e+07	6.65447e+07	2.17918e+07	572340	247147	1.70101e+07	1.40662e+08	1.17587e+06	9.35074e+08	2.59627e+07	8.88308e+06	1.77972e+09	1.24484e+06	7.64727e+06	1.02593e+10	3.19708e+07	1.45149e+06	1.18909e+07	125447	1.3575e+07	273486	2.25786e+07	1.42884e+07	400943	5.21869e+06	5.20961e+07	1.4099e+06	663620
MEF CT HBSS + Q 24h	5.11163e+07	8.32283e+07	1.33903e+08	7.79419e+07	7.46463e+06	1.01406e+07	101574	2.03859e+07	7.80459e+07	468145	9.51684e+06	1.20486e+07	7.83411e+06	3.61965e+07	2.11042e+06	1.36634e+08	1.98849e+07	7.04525e+07	0	2.90296e+07	1.43336e+09	7.33124e+07	5.91367e+07	1.80865e+07	577060	287169	1.52506e+07	1.30705e+08	1.36565e+06	8.59384e+08	2.30896e+07	9.13662e+06	1.62416e+09	1.36587e+06	7.64112e+06	9.48589e+09	4.31342e+07	1.91328e+06	1.1877e+07	0	1.30796e+07	346690	1.92269e+07	1.3721e+07	504026	4.78986e+06	4.70472e+07	1.98857e+06	618506
MEF KO HBSS 24h	4.11747e+07	6.35496e+07	1.12634e+08	5.06828e+07	3.85571e+06	5.13093e+06	0	4.31604e+07	9.50134e+07	181810	7.28764e+06	3.28516e+06	1.09729e+07	2.25199e+07	1.62067e+06	5.19161e+07	1.20058e+07	8.03185e+07	0	1.12811e+07	7.30758e+07	4.53415e+07	1.09206e+08	1.24462e+07	342667	95457.2	1.16751e+07	1.18402e+08	510774	9.71946e+07	9.79239e+06	1.64426e+07	8.56622e+08	1.90374e+06	2.10707e+07	7.41263e+09	2.30347e+07	940686	9.59117e+06	173463	2.15049e+07	298175	3.15716e+07	1.03871e+07	249307	3.77668e+06	6.33962e+06	996338	569433
MEF KO HBSS 24h	3.04717e+07	4.73365e+07	1.13773e+08	6.17317e+07	4.82604e+06	6.80415e+06	0	4.02695e+07	9.22379e+07	198288	2.29977e+07	3.8528e+06	1.00218e+07	2.51958e+07	1.85232e+06	4.74366e+07	1.25635e+07	8.73765e+07	0	1.32965e+07	7.55704e+07	4.43008e+07	1.06063e+08	1.18065e+07	402872	87869.4	1.48714e+07	1.01331e+08	1.09782e+06	9.1068e+07	1.08884e+07	1.414e+07	1.05737e+09	1.81525e+06	2.38824e+07	7.66078e+09	4.06261e+07	1.34695e+06	1.03159e+07	2.1382e+06	2.18127e+07	306580	3.97668e+07	9.03279e+06	180092	3.67694e+06	5.66869e+06	1.2416e+06	567005
MEF KO HBSS 24h	5.99705e+07	8.32769e+07	1.13626e+08	5.70816e+07	4.29479e+06	6.57695e+06	0	4.12316e+07	8.75673e+07	187576	8.48368e+06	3.7275e+06	9.78043e+06	2.38641e+07	1.77547e+06	4.89983e+07	1.16727e+07	7.23508e+07	0	1.22887e+07	6.43283e+07	4.51225e+07	1.08241e+08	1.25715e+07	185470	76516.7	1.28415e+07	1.04305e+08	1.41146e+06	8.72617e+07	1.00911e+07	1.44839e+07	1.14364e+09	1.93162e+06	2.0614e+07	8.03007e+09	7.3528e+07	1.71452e+06	9.62097e+06	1.46575e+06	2.09715e+07	226261	4.0727e+07	9.31866e+06	240487	3.45788e+06	5.65308e+06	1.61606e+06	531591
MEF KO HBSS 24h	5.13885e+07	7.26317e+07	1.25448e+08	5.52602e+07	4.61618e+06	6.59358e+06	9436.5	4.76772e+07	9.66543e+07	189528	1.78426e+07	5.27928e+06	1.0062e+07	2.39432e+07	2.05196e+06	4.98329e+07	1.15177e+07	8.15838e+07	0	1.33685e+07	7.60961e+07	4.41848e+07	1.1946e+08	1.39146e+07	264488	90054.8	1.40767e+07	1.12979e+08	1.12561e+06	1.07061e+08	1.12602e+07	1.70295e+07	1.15429e+09	1.90986e+06	2.24885e+07	8.20715e+09	5.55592e+07	1.4289e+06	9.94587e+06	1.92375e+06	2.32343e+07	329340	4.61192e+07	9.95084e+06	318077	3.71807e+06	6.57887e+06	1.21994e+06	495063
MEF KO HBSS 24h	4.20501e+07	6.18949e+07	1.14625e+08	5.35775e+07	3.98888e+06	5.67174e+06	0	4.30478e+07	9.75202e+07	235495	1.91552e+07	4.12251e+06	1.00577e+07	2.48071e+07	2.07878e+06	4.67157e+07	1.24046e+07	1.11104e+08	0	1.35862e+07	7.55e+07	4.41782e+07	1.10394e+08	1.32022e+07	271897	134434	1.33472e+07	1.11158e+08	1.06778e+06	9.566e+07	9.90663e+06	1.62063e+07	7.93434e+08	1.6723e+06	2.43056e+07	7.8269e+09	4.10556e+07	1.01352e+06	1.03377e+07	2.04394e+06	2.36849e+07	297323	4.13926e+07	1.04148e+07	324099	3.62757e+06	6.01336e+06	1.16749e+06	535793
MEF KO HBSS + Q 24h	2.7788e+07	4.61892e+07	1.34563e+08	9.74422e+07	1.03147e+07	1.43743e+07	343165	2.39495e+07	7.27012e+07	531047	5.20706e+06	4.73379e+06	9.23816e+06	2.92459e+07	1.9611e+06	1.15541e+08	1.59412e+07	3.05704e+07	0	2.0999e+07	1.3483e+09	6.1288e+07	8.83791e+07	3.68214e+07	512956	483593	1.41197e+07	1.73932e+08	874826	9.17782e+08	2.16934e+07	6.61239e+06	1.27627e+09	993767	7.13122e+06	9.0978e+09	2.53215e+07	1.21509e+06	1.07458e+07	0	9.47314e+06	555309	2.82576e+07	1.01613e+07	350225	3.2112e+06	5.5728e+07	1.00379e+06	513934
MEF KO HBSS + Q 24h	2.90728e+07	4.50059e+07	1.26996e+08	8.62672e+07	1.15645e+07	1.50379e+07	295513	2.5707e+07	7.18409e+07	502202	1.70827e+07	3.04462e+07	9.31537e+06	3.09749e+07	2.20033e+06	1.10226e+08	1.63064e+07	8.54029e+07	0	2.09302e+07	1.47091e+09	5.84724e+07	9.12461e+07	3.41517e+07	508716	439224	2.08145e+07	1.6956e+08	1.12037e+06	6.97889e+08	2.19665e+07	7.44567e+06	1.29253e+09	970867	7.26292e+06	9.68671e+09	6.28176e+07	1.10251e+06	1.07821e+07	0	1.21933e+07	278328	3.01739e+07	9.94384e+06	412997	3.68062e+06	5.11195e+07	1.15548e+06	704421
MEF KO HBSS + Q 24h	4.75712e+07	7.87432e+07	1.32186e+08	8.4176e+07	9.32003e+06	1.36596e+07	240544	2.35319e+07	6.74589e+07	370054	4.29393e+06	4.69399e+06	8.64238e+06	2.49733e+07	1.82834e+06	1.13596e+08	1.41859e+07	2.3382e+07	0	1.86988e+07	1.27339e+09	5.26918e+07	8.43468e+07	3.31013e+07	368468	405579	1.4881e+07	1.60015e+08	757845	6.00206e+08	2.03619e+07	5.81586e+06	1.20883e+09	1.217e+06	6.70227e+06	8.79578e+09	3.51207e+07	1.03926e+06	9.28292e+06	0	8.70248e+06	363292	2.73391e+07	9.08692e+06	337843	3.18777e+06	5.31559e+07	798077	526904
MEF KO HBSS + Q 24h	5.98373e+07	9.93943e+07	1.27232e+08	1.01307e+08	9.99626e+06	1.26544e+07	501443	2.35944e+07	7.36959e+07	488157	8.48079e+06	6.73614e+06	9.20913e+06	2.82918e+07	2.17479e+06	1.15788e+08	1.54483e+07	2.48909e+07	0	2.18722e+07	1.3791e+09	5.31511e+07	9.33146e+07	3.51942e+07	496181	628424	2.22896e+07	1.71944e+08	892207	8.77823e+08	2.33892e+07	6.2166e+06	1.12506e+09	1.34071e+06	7.12908e+06	9.46623e+09	7.25387e+07	979551	1.08748e+07	0	9.53082e+06	588280	3.17373e+07	9.77581e+06	274656	3.21705e+06	5.36868e+07	1.0956e+06	613355
MEF KO HBSS + Q 24h	1.76678e+07	2.70306e+07	1.29389e+08	1.1114e+08	9.61053e+06	1.25519e+07	549589	2.37838e+07	7.21657e+07	372991	7.12573e+06	4.81593e+06	9.68739e+06	3.18981e+07	2.32193e+06	1.03537e+08	1.60518e+07	3.05782e+07	0	1.94487e+07	1.42232e+09	6.3138e+07	8.79115e+07	3.59228e+07	538637	622673	1.55548e+07	1.65452e+08	1.46425e+06	7.37329e+08	2.10037e+07	6.89722e+06	1.24075e+09	1.04634e+06	7.09997e+06	8.89646e+09	6.42522e+07	2.01892e+06	1.08325e+07	0	9.74762e+06	425163	2.18214e+07	8.91131e+06	385507	2.6751e+06	4.9413e+07	2.16468e+06	594777
[truncated: 93 more columns]

## Sheet: TIC Normalized
Steidl, Nigro et al, Primary Cilia Sense Glutamine Availability and Respond Via Asparagine Synthetase
Supplementary Data 1- Source Raw Data for all Mass spectrometry analysis
Sample	2-hydroxyglutarate	2-ketoglutarate	2-phosphoglycerate	3-phosphoglycerate	3-phosphoserine	acetylcarnitine C2	acetylcholine	acetyl-CoA	adenine	adenosine	adonitol	ADP	ADP-ribose	alanine	AMP	arginine	argininosuccinate	asparagine	aspartate	ATP	beta-alanine	butyrylcarnitine C4	cAMP	carbamoyl aspartate	Carnitinamide	carnitine	CDP	choline	cis-aconitate	Citicoline	citrate	CMP	CMP-acetylneuraminic acid	creatine	creatinine	CTP	cyclic ADP-ribose	cystine	cytosine	dihydroorotate	dihydroxyacetone phosphate	dimethylarginine	dTTP	fructose 6-Phosphate	fumarate	GDP	GDP-fucose	GDP-glucose	gluconate
MEF CT HBSS 24h	1.25773e+08	4.12816e+07	8.62951e+06	1.31899e+07	0	6.54922e+07	1.46065e+08	1.28802e+06	1.8054e+07	1.00975e+07	2.27376e+07	5.72349e+07	3.20389e+06	8.08506e+07	2.38309e+07	1.09377e+08	0	2.21764e+07	1.07146e+08	1.38515e+08	1.25215e+08	1.61002e+07	604367	48781.2	1.81755e+07	1.33886e+08	3.69631e+06	1.57479e+08	1.21018e+07	2.361e+07	2.0773e+09	3.52281e+06	3.8599e+07	1.18082e+10	5.11458e+07	6.64469e+06	1.83227e+07	683136	3.51308e+07	201186	8.38705e+07	1.79339e+07	1.04468e+06	1.06704e+07	5.09914e+06	5.64676e+06	1.4202e+06	1.4414e+06	1.05336e+09
MEF CT HBSS 24h	1.37767e+08	5.80179e+07	8.21287e+06	1.24758e+07	0	6.33534e+07	1.56996e+08	1.3709e+06	1.81557e+07	9.09693e+06	2.05471e+07	5.77853e+07	3.02239e+06	7.70805e+07	2.54618e+07	1.19387e+08	0	2.32734e+07	1.22034e+08	1.36599e+08	1.16216e+08	1.50917e+07	549408	65485.9	1.80224e+07	1.1906e+08	2.51351e+06	1.57051e+08	1.19153e+07	2.55308e+07	1.53307e+09	3.44533e+06	4.28499e+07	1.11349e+10	2.84755e+07	4.64172e+06	1.82406e+07	0	3.48435e+07	250882	7.41713e+07	1.58945e+07	903850	9.70102e+06	5.14464e+06	4.49493e+06	1.49374e+06	1.40013e+06	1.11916e+09
MEF CT HBSS 24h	1.34702e+08	5.46563e+07	7.36441e+06	1.13756e+07	0	6.70751e+07	1.50395e+08	1.13687e+06	2.32514e+07	9.64432e+06	2.13518e+07	6.06537e+07	3.19264e+06	8.33512e+07	2.49827e+07	1.13538e+08	0	2.228e+07	1.15578e+08	1.48164e+08	1.1936e+08	1.46502e+07	495442	13712.1	1.92479e+07	1.21721e+08	2.82876e+06	1.72431e+08	1.19365e+07	2.49106e+07	1.46165e+09	3.9375e+06	4.24812e+07	1.14433e+10	3.51938e+07	4.62922e+06	1.80792e+07	0	3.5753e+07	293732	7.43377e+07	1.82069e+07	1.16066e+06	9.51212e+06	4.38788e+06	4.63078e+06	1.60732e+06	1.43935e+06	1.10001e+09
MEF CT HBSS 24h	1.3439e+08	4.82925e+07	7.61701e+06	1.15407e+07	0	6.91232e+07	1.53814e+08	709700	2.38111e+07	1.01537e+07	2.23896e+07	4.7006e+07	3.462e+06	7.80407e+07	2.21231e+07	1.17329e+08	0	2.37149e+07	1.21911e+08	9.72187e+07	1.31919e+08	1.40347e+07	472822	35556.9	2.20234e+07	1.35364e+08	2.04361e+06	1.65013e+08	1.22111e+07	2.76494e+07	1.44239e+09	3.12752e+06	4.08838e+07	1.18114e+10	5.72676e+07	3.12109e+06	1.82841e+07	0	3.69295e+07	309062	7.20438e+07	1.77554e+07	693119	9.19292e+06	4.80612e+06	3.50074e+06	1.23265e+06	1.26136e+06	1.03489e+09
MEF CT HBSS 24h	1.37857e+08	5.41606e+07	7.14975e+06	1.10393e+07	0	6.20224e+07	1.52311e+08	893153	3.88022e+07	1.12164e+07	1.96303e+07	5.39662e+07	3.28546e+06	6.98827e+07	2.33655e+07	1.41769e+08	0	2.47044e+07	1.29506e+08	1.07415e+08	1.31083e+08	1.25621e+07	494088	45518.1	2.22039e+07	1.12877e+08	2.58286e+06	1.33452e+08	1.02866e+07	2.81368e+07	1.24704e+09	3.2611e+06	4.36408e+07	1.18066e+10	5.23343e+07	3.25232e+06	1.73567e+07	0	3.69696e+07	270839	6.83049e+07	1.66308e+07	713636	9.12139e+06	5.0007e+06	3.73805e+06	1.32144e+06	1.21538e+06	9.521e+08
MEF CT HBSS + Q 24h	1.4889e+08	1.33944e+08	9.93555e+06	1.35228e+07	24045.7	2.43544e+07	9.41749e+07	629704	3.95595e+07	6.78058e+07	1.0763e+07	4.94815e+07	2.81428e+06	1.77711e+08	2.59016e+07	2.1655e+08	0	3.90317e+07	1.56624e+09	1.02046e+08	7.8819e+07	2.17132e+07	752219	498718	2.16619e+07	1.67893e+08	1.79627e+06	1.30895e+09	3.24254e+07	9.23247e+06	1.95036e+09	1.39161e+06	9.12359e+06	1.2738e+10	4.4521e+07	2.17077e+06	1.36325e+07	0	1.74533e+07	607502	1.82245e+07	1.65384e+07	631335	5.01384e+06	5.99848e+07	1.95574e+06	1.01459e+06	845779	5.4723e+08
MEF CT HBSS + Q 24h	1.43772e+08	1.23842e+08	1.08325e+07	1.51753e+07	158915	2.49964e+07	9.52914e+07	1.33176e+06	1.10102e+07	1.81158e+07	1.06648e+07	5.59536e+07	3.05833e+06	1.72011e+08	2.78275e+07	5.72674e+07	0	3.74357e+07	1.77978e+09	1.25514e+08	7.76113e+07	2.38161e+07	781150	468884	2.09374e+07	1.64334e+08	2.14372e+06	1.19714e+09	2.99336e+07	1.00971e+07	2.40342e+09	1.54264e+06	1.03304e+07	1.22457e+10	5.17959e+07	3.58445e+06	1.65701e+07	0	1.49063e+07	562871	1.94427e+07	1.59717e+07	785449	4.97409e+06	5.57822e+07	2.7748e+06	1.1118e+06	1.02763e+06	6.06583e+08
MEF CT HBSS + Q 24h	1.43647e+08	1.34488e+08	1.01584e+07	1.19811e+07	178663	2.28781e+07	9.5715e+07	757642	1.11822e+07	9.00219e+06	1.06011e+07	4.34264e+07	2.65087e+06	1.7882e+08	2.34793e+07	4.12648e+07	0	4.07044e+07	1.77846e+09	8.508e+07	7.82256e+07	2.45489e+07	732011	576180	2.2481e+07	1.69366e+08	1.90825e+06	1.22298e+09	3.19524e+07	1.03832e+07	1.54949e+09	1.61156e+06	9.36528e+06	1.23048e+10	6.92575e+07	2.38732e+06	1.48403e+07	0	1.68609e+07	527432	1.67619e+07	1.85144e+07	618473	5.23568e+06	5.77633e+07	1.97138e+06	910788	888368	5.57341e+08
MEF CT HBSS + Q 24h	1.47802e+08	8.4665e+07	1.05845e+07	1.42134e+07	50844.1	2.62587e+07	9.94418e+07	456806	7.45578e+06	8.24673e+06	1.1695e+07	4.08082e+07	2.94516e+06	1.83537e+08	2.24773e+07	4.44367e+07	0	3.94043e+07	1.88584e+09	8.37338e+07	8.23208e+07	2.6958e+07	708028	305739	2.10428e+07	1.7401e+08	1.45464e+06	1.15676e+09	3.21177e+07	1.0989e+07	2.20164e+09	1.53996e+06	9.46024e+06	1.26915e+10	3.95502e+07	1.7956e+06	1.47099e+07	155188	1.67933e+07	338322	2.79314e+07	1.76758e+07	495997	6.4559e+06	6.44468e+07	1.74415e+06	820947	791561	5.97964e+08
MEF CT HBSS + Q 24h	1.71396e+08	9.97657e+07	9.55474e+06	1.29801e+07	130015	2.6094e+07	9.98989e+07	599226	1.21816e+07	1.54222e+07	1.00277e+07	4.63316e+07	2.70134e+06	1.74891e+08	2.54527e+07	9.01793e+07	0	3.7158e+07	1.83471e+09	9.384e+07	7.56951e+07	2.31507e+07	738637	367577	1.95208e+07	1.67303e+08	1.74804e+06	1.10001e+09	2.95548e+07	1.16949e+07	2.07893e+09	1.74832e+06	9.78065e+06	1.2142e+10	5.52119e+07	2.449e+06	1.52025e+07	0	1.67419e+07	443764	2.46105e+07	1.75629e+07	645154	6.13103e+06	6.02205e+07	2.54538e+06	791689	761629	6.2792e+08
MEF KO HBSS 24h	1.96493e+08	8.84175e+07	6.72639e+06	8.95104e+06	0	7.52945e+07	1.65754e+08	317173	1.27135e+07	5.73105e+06	1.91425e+07	3.92866e+07	2.82731e+06	9.05691e+07	2.09445e+07	1.40118e+08	0	1.96801e+07	1.27483e+08	7.90995e+07	1.90513e+08	2.17128e+07	597793	166528	2.03676e+07	2.06555e+08	891059	1.69559e+08	1.70831e+07	2.86846e+07	1.4944e+09	3.32112e+06	3.67584e+07	1.29315e+10	4.01847e+07	1.64105e+06	1.67321e+07	302612	3.75159e+07	520175	5.50775e+07	1.81206e+07	434923	6.58852e+06	1.10596e+07	1.73814e+06	993392	1.02246e+06	1.02496e+09
MEF KO HBSS 24h	1.95177e+08	1.059e+08	8.27904e+06	1.16725e+07	0	6.9082e+07	1.58234e+08	340162	3.94525e+07	6.60946e+06	1.71923e+07	4.32233e+07	3.17765e+06	8.13772e+07	2.15526e+07	1.49894e+08	0	2.281e+07	1.2964e+08	7.59978e+07	1.81951e+08	2.02539e+07	691124	150739	2.55118e+07	1.73833e+08	1.8833e+06	1.56227e+08	1.8679e+07	2.42571e+07	1.81392e+09	3.11406e+06	4.09701e+07	1.3142e+10	6.96939e+07	2.31068e+06	1.76969e+07	3.66807e+06	3.74196e+07	525936	6.82197e+07	1.54957e+07	308947	6.30778e+06	9.72461e+06	2.12996e+06	972693	984388	8.74463e+08
MEF KO HBSS 24h	1.89317e+08	9.51058e+07	7.15571e+06	1.09581e+07	0	6.86975e+07	1.45899e+08	312528	1.4135e+07	6.21053e+06	1.62956e+07	3.97609e+07	2.95818e+06	8.16379e+07	1.94483e+07	1.20547e+08	0	2.04748e+07	1.0718e+08	7.51804e+07	1.80345e+08	2.09459e+07	309018	127487	2.13957e+07	1.73787e+08	2.35169e+06	1.4539e+08	1.68131e+07	2.41322e+07	1.90546e+09	3.21835e+06	3.43458e+07	1.33792e+10	1.22508e+08	2.85663e+06	1.60299e+07	2.44214e+06	3.49415e+07	376982	6.78569e+07	1.55262e+07	400684	5.76131e+06	9.41882e+06	2.69258e+06	885705	753308	8.57767e+08
MEF KO HBSS 24h	2.02437e+08	8.91741e+07	7.44919e+06	1.06401e+07	15227.8	7.69374e+07	1.55972e+08	305845	2.87928e+07	8.51925e+06	1.62372e+07	3.86375e+07	3.31128e+06	8.04161e+07	1.85863e+07	1.31653e+08	0	2.1573e+07	1.22797e+08	7.13016e+07	1.92774e+08	2.24542e+07	426809	145323	2.27157e+07	1.82316e+08	1.81642e+06	1.72765e+08	1.81707e+07	2.74807e+07	1.86269e+09	3.08197e+06	3.629e+07	1.3244e+10	8.96566e+07	2.30583e+06	1.60498e+07	3.10439e+06	3.74935e+07	531460	7.44232e+07	1.60578e+07	513286	5.99991e+06	1.06164e+07	1.96863e+06	798889	887319	8.38658e+08
MEF KO HBSS 24h	1.91597e+08	8.95554e+07	6.66746e+06	9.48038e+06	0	7.19549e+07	1.63006e+08	393632	3.20181e+07	6.89081e+06	1.68115e+07	4.14654e+07	3.47471e+06	7.80859e+07	2.07344e+07	1.85712e+08	0	2.27096e+07	1.26199e+08	7.38444e+07	1.84524e+08	2.20677e+07	454479	224707	2.23101e+07	1.85802e+08	1.78481e+06	1.59897e+08	1.6559e+07	2.7089e+07	1.32623e+09	2.79527e+06	4.06272e+07	1.30828e+10	6.86249e+07	1.69412e+06	1.72795e+07	3.41647e+06	3.95896e+07	496979	6.91882e+07	1.74084e+07	541734	6.06353e+06	1.00514e+07	1.95147e+06	895584	1.08106e+06	8.46244e+08
MEF KO HBSS + Q 24h	1.85572e+08	1.34379e+08	1.42246e+07	1.98231e+07	473247	3.30279e+07	1.0026e+08	732350	7.18089e+06	6.52822e+06	1.27401e+07	4.03321e+07	2.70449e+06	1.59338e+08	2.1984e+07	4.21586e+07	0	2.8959e+07	1.85939e+09	8.45204e+07	1.21881e+08	5.07792e+07	707401	666907	1.9472e+07	2.39864e+08	1.20644e+06	1.26568e+09	2.99166e+07	9.11894e+06	1.76006e+09	1.37047e+06	9.83444e+06	1.25465e+10	3.49201e+07	1.6757e+06	1.48192e+07	0	1.30641e+07	765809	3.89691e+07	1.40132e+07	482984	4.42846e+06	7.68527e+07	1.38429e+06	708749	547660	6.9742e+08
MEF KO HBSS + Q 24h	1.71257e+08	1.16333e+08	1.55949e+07	2.02789e+07	398505	3.46662e+07	9.68786e+07	677228	2.30362e+07	4.10572e+07	1.25619e+07	4.17702e+07	2.96719e+06	1.48641e+08	2.19895e+07	1.15167e+08	0	2.82248e+07	1.98355e+09	7.8851e+07	1.23047e+08	4.60541e+07	686012	592301	2.80687e+07	2.28654e+08	1.51084e+06	9.41114e+08	2.96222e+07	1.00406e+07	1.743e+09	1.30923e+06	9.79416e+06	1.30627e+10	8.47105e+07	1.48675e+06	1.45398e+07	0	1.64428e+07	375331	4.069e+07	1.34094e+07	556933	4.96338e+06	6.89355e+07	1.55818e+06	949924	671899	6.10003e+08
MEF KO HBSS + Q 24h	1.90838e+08	1.21525e+08	1.34554e+07	1.97205e+07	347275	3.39731e+07	9.73909e+07	534249	6.19917e+06	6.77674e+06	1.24771e+07	3.60541e+07	2.63958e+06	1.63999e+08	2.04803e+07	3.37568e+07	0	2.69956e+07	1.83841e+09	7.60715e+07	1.21772e+08	4.77886e+07	531960	585538	2.14838e+07	2.31015e+08	1.09411e+06	8.66522e+08	2.93965e+07	8.3964e+06	1.74519e+09	1.75698e+06	9.67612e+06	1.26985e+10	5.0704e+07	1.50039e+06	1.34018e+07	0	1.25638e+07	524487	3.94696e+07	1.31188e+07	487746	4.60221e+06	7.67415e+07	1.15219e+06	760695	526127	6.34923e+08
MEF KO HBSS + Q 24h	1.707e+08	1.35917e+08	1.34114e+07	1.69777e+07	672758	3.16553e+07	9.88737e+07	654933	1.13782e+07	9.0375e+06	1.23554e+07	3.79575e+07	2.91779e+06	1.55346e+08	2.07262e+07	3.33948e+07	0	2.93447e+07	1.85027e+09	7.13099e+07	1.25195e+08	4.72181e+07	665698	843121	2.99047e+07	2.30688e+08	1.19702e+06	1.17773e+09	3.138e+07	8.34046e+06	1.50944e+09	1.79875e+06	9.56469e+06	1.27003e+10	9.7321e+07	1.31421e+06	1.45902e+07	0	1.2787e+07	789262	4.25802e+07	1.31157e+07	368490	4.31614e+06	7.20286e+07	1.46991e+06	822904	490851	6.03088e+08
MEF KO HBSS + Q 24h	1.84047e+08	1.58089e+08	1.36704e+07	1.78543e+07	781755	3.38309e+07	1.02651e+08	530555	1.01359e+07	6.85035e+06	1.37797e+07	4.5373e+07	3.3028e+06	1.47274e+08	2.28326e+07	4.34955e+07	0	2.76645e+07	2.02315e+09	8.98097e+07	1.25048e+08	5.10979e+07	766176	885712	2.21257e+07	2.35345e+08	2.0828e+06	1.0488e+09	2.98765e+07	9.81085e+06	1.76489e+09	1.48836e+06	1.00993e+07	1.26546e+10	9.13946e+07	2.87178e+06	1.54086e+07	0	1.38654e+07	604767	3.10395e+07	1.26758e+07	548358	3.80516e+06	7.02868e+07	3.07911e+06	846032	518784	6.76308e+08
[truncated: 88 more columns]

## Sheet: TIC Normalized Table
Steidl, Nigro et al, Primary Cilia Sense Glutamine Availability and Respond Via Asparagine Synthetase
Supplementary Data 1- Source Raw Data for all Mass spectrometry analysis
	CTR HBSS 24h					CTR HBSS + Q 24h					Ift88 KO HBSS 24h					Ift88 KO HBSS + Q 24h
	CTR1	CTR2	CTR3	CTR4	CTR5	CTR	CTR	CTR	CTR	CTR	KO1	KO2	KO3	KO4	KO5	KO1	KO2	KO3	KO4	KO5
2-hydroxyglutarate	1.25773e+08	1.37767e+08	1.34702e+08	1.3439e+08	1.37857e+08	1.4889e+08	1.43772e+08	1.43647e+08	1.47802e+08	1.71396e+08	1.96493e+08	1.95177e+08	1.89317e+08	2.02437e+08	1.91597e+08	1.85572e+08	1.71257e+08	1.90838e+08	1.707e+08	1.84047e+08
2-ketoglutarate	4.12816e+07	5.80179e+07	5.46563e+07	4.82925e+07	5.41606e+07	1.33944e+08	1.23842e+08	1.34488e+08	8.4665e+07	9.97657e+07	8.84175e+07	1.059e+08	9.51058e+07	8.91741e+07	8.95554e+07	1.34379e+08	1.16333e+08	1.21525e+08	1.35917e+08	1.58089e+08
2-phosphoglycerate	8.62951e+06	8.21287e+06	7.36441e+06	7.61701e+06	7.14975e+06	9.93555e+06	1.08325e+07	1.01584e+07	1.05845e+07	9.55474e+06	6.72639e+06	8.27904e+06	7.15571e+06	7.44919e+06	6.66746e+06	1.42246e+07	1.55949e+07	1.34554e+07	1.34114e+07	1.36704e+07
3-phosphoglycerate	1.31899e+07	1.24758e+07	1.13756e+07	1.15407e+07	1.10393e+07	1.35228e+07	1.51753e+07	1.19811e+07	1.42134e+07	1.29801e+07	8.95104e+06	1.16725e+07	1.09581e+07	1.06401e+07	9.48038e+06	1.98231e+07	2.02789e+07	1.97205e+07	1.69777e+07	1.78543e+07
3-phosphoserine	0	0	0	0	0	24045.7	158915	178663	50844.1	130015	0	0	0	15227.8	0	473247	398505	347275	672758	781755
acetylcarnitine C2	6.54922e+07	6.33534e+07	6.70751e+07	6.91232e+07	6.20224e+07	2.43544e+07	2.49964e+07	2.28781e+07	2.62587e+07	2.6094e+07	7.52945e+07	6.9082e+07	6.86975e+07	7.69374e+07	7.19549e+07	3.30279e+07	3.46662e+07	3.39731e+07	3.16553e+07	3.38309e+07
acetylcholine	1.46065e+08	1.56996e+08	1.50395e+08	1.53814e+08	1.52311e+08	9.41749e+07	9.52914e+07	9.5715e+07	9.94418e+07	9.98989e+07	1.65754e+08	1.58234e+08	1.45899e+08	1.55972e+08	1.63006e+08	1.0026e+08	9.68786e+07	9.73909e+07	9.88737e+07	1.02651e+08
acetyl-CoA	1.28802e+06	1.3709e+06	1.13687e+06	709700	893153	629704	1.33176e+06	757642	456806	599226	317173	340162	312528	305845	393632	732350	677228	534249	654933	530555
adenine	1.8054e+07	1.81557e+07	2.32514e+07	2.38111e+07	3.88022e+07	3.95595e+07	1.10102e+07	1.11822e+07	7.45578e+06	1.21816e+07	1.27135e+07	3.94525e+07	1.4135e+07	2.87928e+07	3.20181e+07	7.18089e+06	2.30362e+07	6.19917e+06	1.13782e+07	1.01359e+07
adenosine	1.00975e+07	9.09693e+06	9.64432e+06	1.01537e+07	1.12164e+07	6.78058e+07	1.81158e+07	9.00219e+06	8.24673e+06	1.54222e+07	5.73105e+06	6.60946e+06	6.21053e+06	8.51925e+06	6.89081e+06	6.52822e+06	4.10572e+07	6.77674e+06	9.0375e+06	6.85035e+06
adonitol	2.27376e+07	2.05471e+07	2.13518e+07	2.23896e+07	1.96303e+07	1.0763e+07	1.06648e+07	1.06011e+07	1.1695e+07	1.00277e+07	1.91425e+07	1.71923e+07	1.62956e+07	1.62372e+07	1.68115e+07	1.27401e+07	1.25619e+07	1.24771e+07	1.23554e+07	1.37797e+07
ADP	5.72349e+07	5.77853e+07	6.06537e+07	4.7006e+07	5.39662e+07	4.94815e+07	5.59536e+07	4.34264e+07	4.08082e+07	4.63316e+07	3.92866e+07	4.32233e+07	3.97609e+07	3.86375e+07	4.14654e+07	4.03321e+07	4.17702e+07	3.60541e+07	3.79575e+07	4.5373e+07
ADP-ribose	3.20389e+06	3.02239e+06	3.19264e+06	3.462e+06	3.28546e+06	2.81428e+06	3.05833e+06	2.65087e+06	2.94516e+06	2.70134e+06	2.82731e+06	3.17765e+06	2.95818e+06	3.31128e+06	3.47471e+06	2.70449e+06	2.96719e+06	2.63958e+06	2.91779e+06	3.3028e+06
alanine	8.08506e+07	7.70805e+07	8.33512e+07	7.80407e+07	6.98827e+07	1.77711e+08	1.72011e+08	1.7882e+08	1.83537e+08	1.74891e+08	9.05691e+07	8.13772e+07	8.16379e+07	8.04161e+07	7.80859e+07	1.59338e+08	1.48641e+08	1.63999e+08	1.55346e+08	1.47274e+08
AMP	2.38309e+07	2.54618e+07	2.49827e+07	2.21231e+07	2.33655e+07	2.59016e+07	2.78275e+07	2.34793e+07	2.24773e+07	2.54527e+07	2.09445e+07	2.15526e+07	1.94483e+07	1.85863e+07	2.07344e+07	2.1984e+07	2.19895e+07	2.04803e+07	2.07262e+07	2.28326e+07
arginine	1.09377e+08	1.19387e+08	1.13538e+08	1.17329e+08	1.41769e+08	2.1655e+08	5.72674e+07	4.12648e+07	4.44367e+07	9.01793e+07	1.40118e+08	1.49894e+08	1.20547e+08	1.31653e+08	1.85712e+08	4.21586e+07	1.15167e+08	3.37568e+07	3.33948e+07	4.34955e+07
argininosuccinate	0	0	0	0	0	0	0	0	0	0	0	0	0	0	0	0	0	0	0	0
asparagine	2.21764e+07	2.32734e+07	2.228e+07	2.37149e+07	2.47044e+07	3.90317e+07	3.74357e+07	4.07044e+07	3.94043e+07	3.7158e+07	1.96801e+07	2.281e+07	2.04748e+07	2.1573e+07	2.27096e+07	2.8959e+07	2.82248e+07	2.69956e+07	2.93447e+07	2.76645e+07
aspartate	1.07146e+08	1.22034e+08	1.15578e+08	1.21911e+08	1.29506e+08	1.56624e+09	1.77978e+09	1.77846e+09	1.88584e+09	1.83471e+09	1.27483e+08	1.2964e+08	1.0718e+08	1.22797e+08	1.26199e+08	1.85939e+09	1.98355e+09	1.83841e+09	1.85027e+09	2.02315e+09
ATP	1.38515e+08	1.36599e+08	1.48164e+08	9.72187e+07	1.07415e+08	1.02046e+08	1.25514e+08	8.508e+07	8.37338e+07	9.384e+07	7.90995e+07	7.59978e+07	7.51804e+07	7.13016e+07	7.38444e+07	8.45204e+07	7.8851e+07	7.60715e+07	7.13099e+07	8.98097e+07
beta-alanine	1.25215e+08	1.16216e+08	1.1936e+08	1.31919e+08	1.31083e+08	7.8819e+07	7.76113e+07	7.82256e+07	8.23208e+07	7.56951e+07	1.90513e+08	1.81951e+08	1.80345e+08	1.92774e+08	1.84524e+08	1.21881e+08	1.23047e+08	1.21772e+08	1.25195e+08	1.25048e+08
butyrylcarnitine C4	1.61002e+07	1.50917e+07	1.46502e+07	1.40347e+07	1.25621e+07	2.17132e+07	2.38161e+07	2.45489e+07	2.6958e+07	2.31507e+07	2.17128e+07	2.02539e+07	2.09459e+07	2.24542e+07	2.20677e+07	5.07792e+07	4.60541e+07	4.77886e+07	4.72181e+07	5.10979e+07
cAMP	604367	549408	495442	472822	494088	752219	781150	732011	708028	738637	597793	691124	309018	426809	454479	707401	686012	531960	665698	766176
carbamoyl aspartate	48781.2	65485.9	13712.1	35556.9	45518.1	498718	468884	576180	305739	367577	166528	150739	127487	145323	224707	666907	592301	585538	843121	885712
Carnitinamide	1.81755e+07	1.80224e+07	1.92479e+07	2.20234e+07	2.22039e+07	2.16619e+07	2.09374e+07	2.2481e+07	2.10428e+07	1.95208e+07	2.03676e+07	2.55118e+07	2.13957e+07	2.27157e+07	2.23101e+07	1.9472e+07	2.80687e+07	2.14838e+07	2.99047e+07	2.21257e+07
carnitine	1.33886e+08	1.1906e+08	1.21721e+08	1.35364e+08	1.12877e+08	1.67893e+08	1.64334e+08	1.69366e+08	1.7401e+08	1.67303e+08	2.06555e+08	1.73833e+08	1.73787e+08	1.82316e+08	1.85802e+08	2.39864e+08	2.28654e+08	2.31015e+08	2.30688e+08	2.35345e+08
CDP	3.69631e+06	2.51351e+06	2.82876e+06	2.04361e+06	2.58286e+06	1.79627e+06	2.14372e+06	1.90825e+06	1.45464e+06	1.74804e+06	891059	1.8833e+06	2.35169e+06	1.81642e+06	1.78481e+06	1.20644e+06	1.51084e+06	1.09411e+06	1.19702e+06	2.0828e+06
choline	1.57479e+08	1.57051e+08	1.72431e+08	1.65013e+08	1.33452e+08	1.30895e+09	1.19714e+09	1.22298e+09	1.15676e+09	1.10001e+09	1.69559e+08	1.56227e+08	1.4539e+08	1.72765e+08	1.59897e+08	1.26568e+09	9.41114e+08	8.66522e+08	1.17773e+09	1.0488e+09
cis-aconitate	1.21018e+07	1.19153e+07	1.19365e+07	1.22111e+07	1.02866e+07	3.24254e+07	2.99336e+07	3.19524e+07	3.21177e+07	2.95548e+07	1.70831e+07	1.8679e+07	1.68131e+07	1.81707e+07	1.6559e+07	2.99166e+07	2.96222e+07	2.93965e+07	3.138e+07	2.98765e+07
Citicoline	2.361e+07	2.55308e+07	2.49106e+07	2.76494e+07	2.81368e+07	9.23247e+06	1.00971e+07	1.03832e+07	1.0989e+07	1.16949e+07	2.86846e+07	2.42571e+07	2.41322e+07	2.74807e+07	2.7089e+07	9.11894e+06	1.00406e+07	8.3964e+06	8.34046e+06	9.81085e+06
citrate	2.0773e+09	1.53307e+09	1.46165e+09	1.44239e+09	1.24704e+09	1.95036e+09	2.40342e+09	1.54949e+09	2.20164e+09	2.07893e+09	1.4944e+09	1.81392e+09	1.90546e+09	1.86269e+09	1.32623e+09	1.76006e+09	1.743e+09	1.74519e+09	1.50944e+09	1.76489e+09
CMP	3.52281e+06	3.44533e+06	3.9375e+06	3.12752e+06	3.2611e+06	1.39161e+06	1.54264e+06	1.61156e+06	1.53996e+06	1.74832e+06	3.32112e+06	3.11406e+06	3.21835e+06	3.08197e+06	2.79527e+06	1.37047e+06	1.30923e+06	1.75698e+06	1.79875e+06	1.48836e+06
CMP-acetylneuraminic acid	3.8599e+07	4.28499e+07	4.24812e+07	4.08838e+07	4.36408e+07	9.12359e+06	1.03304e+07	9.36528e+06	9.46024e+06	9.78065e+06	3.67584e+07	4.09701e+07	3.43458e+07	3.629e+07	4.06272e+07	9.83444e+06	9.79416e+06	9.67612e+06	9.56469e+06	1.00993e+07
creatine	1.18082e+10	1.11349e+10	1.14433e+10	1.18114e+10	1.18066e+10	1.2738e+10	1.22457e+10	1.23048e+10	1.26915e+10	1.2142e+10	1.29315e+10	1.3142e+10	1.33792e+10	1.3244e+10	1.30828e+10	1.25465e+10	1.30627e+10	1.26985e+10	1.27003e+10	1.26546e+10
creatinine	5.11458e+07	2.84755e+07	3.51938e+07	5.72676e+07	5.23343e+07	4.4521e+07	5.17959e+07	6.92575e+07	3.95502e+07	5.52119e+07	4.01847e+07	6.96939e+07	1.22508e+08	8.96566e+07	6.86249e+07	3.49201e+07	8.47105e+07	5.0704e+07	9.7321e+07	9.13946e+07
CTP	6.64469e+06	4.64172e+06	4.62922e+06	3.12109e+06	3.25232e+06	2.17077e+06	3.58445e+06	2.38732e+06	1.7956e+06	2.449e+06	1.64105e+06	2.31068e+06	2.85663e+06	2.30583e+06	1.69412e+06	1.6757e+06	1.48675e+06	1.50039e+06	1.31421e+06	2.87178e+06
cyclic ADP-ribose	1.83227e+07	1.82406e+07	1.80792e+07	1.82841e+07	1.73567e+07	1.36325e+07	1.65701e+07	1.48403e+07	1.47099e+07	1.52025e+07	1.67321e+07	1.76969e+07	1.60299e+07	1.60498e+07	1.72795e+07	1.48192e+07	1.45398e+07	1.34018e+07	1.45902e+07	1.54086e+07
cystine	683136	0	0	0	0	0	0	0	155188	0	302612	3.66807e+06	2.44214e+06	3.10439e+06	3.41647e+06	0	0	0	0	0
cytosine	3.51308e+07	3.48435e+07	3.5753e+07	3.69295e+07	3.69696e+07	1.74533e+07	1.49063e+07	1.68609e+07	1.67933e+07	1.67419e+07	3.75159e+07	3.74196e+07	3.49415e+07	3.74935e+07	3.95896e+07	1.30641e+07	1.64428e+07	1.25638e+07	1.2787e+07	1.38654e+07
dihydroorotate	201186	250882	293732	309062	270839	607502	562871	527432	338322	443764	520175	525936	376982	531460	496979	765809	375331	524487	789262	604767
dihydroxyacetone phosphate	8.38705e+07	7.41713e+07	7.43377e+07	7.20438e+07	6.83049e+07	1.82245e+07	1.94427e+07	1.67619e+07	2.79314e+07	2.46105e+07	5.50775e+07	6.82197e+07	6.78569e+07	7.44232e+07	6.91882e+07	3.89691e+07	4.069e+07	3.94696e+07	4.25802e+07	3.10395e+07
dimethylarginine	1.79339e+07	1.58945e+07	1.82069e+07	1.77554e+07	1.66308e+07	1.65384e+07	1.59717e+07	1.85144e+07	1.76758e+07	1.75629e+07	1.81206e+07	1.54957e+07	1.55262e+07	1.60578e+07	1.74084e+07	1.40132e+07	1.34094e+07	1.31188e+07	1.31157e+07	1.26758e+07
dTTP	1.04468e+06	903850	1.16066e+06	693119	713636	631335	785449	618473	495997	645154	434923	308947	400684	513286	541734	482984	556933	487746	368490	548358
fructose 6-Phosphate	1.06704e+07	9.70102e+06	9.51212e+06	9.19292e+06	9.12139e+06	5.01384e+06	4.97409e+06	5.23568e+06	6.4559e+06	6.13103e+06	6.58852e+06	6.30778e+06	5.76131e+06	5.99991e+06	6.06353e+06	4.42846e+06	4.96338e+06	4.60221e+06	4.31614e+06	3.80516e+06
fumarate	5.09914e+06	5.14464e+06	4.38788e+06	4.80612e+06	5.0007e+06	5.99848e+07	5.57822e+07	5.77633e+07	6.44468e+07	6.02205e+07	1.10596e+07	9.72461e+06	9.41882e+06	1.06164e+07	1.00514e+07	7.68527e+07	6.89355e+07	7.67415e+07	7.20286e+07	7.02868e+07
GDP	5.64676e+06	4.49493e+06	4.63078e+06	3.50074e+06	3.73805e+06	1.95574e+06	2.7748e+06	1.97138e+06	1.74415e+06	2.54538e+06	1.73814e+06	2.12996e+06	2.69258e+06	1.96863e+06	1.95147e+06	1.38429e+06	1.55818e+06	1.15219e+06	1.46991e+06	3.07911e+06
	CTR HBSS 24h					CTR HBSS + Q 24h					Ift88 KO HBSS 24h					Ift88 KO HBSS + Q 24h
	CTR1	CTR2	CTR3	CTR4	CTR5	CTR	CTR	CTR	CTR	CTR	KO1	KO2	KO3	KO4	KO5	KO1	KO2	KO3	KO4	KO5
GDP-fucose	1.4202e+06	1.49374e+06	1.60732e+06	1.23265e+06	1.32144e+06	1.01459e+06	1.1118e+06	910788	820947	791689	993392	972693	885705	798889	895584	708749	949924	760695	822904	846032
GDP-glucose	1.4414e+06	1.40013e+06	1.43935e+06	1.26136e+06	1.21538e+06	845779	1.02763e+06	888368	791561	761629	1.02246e+06	984388	753308	887319	1.08106e+06	547660	671899	526127	490851	518784
gluconate	1.05336e+09	1.11916e+09	1.10001e+09	1.03489e+09	9.521e+08	5.4723e+08	6.06583e+08	5.57341e+08	5.97964e+08	6.2792e+08	1.02496e+09	8.74463e+08	8.57767e+08	8.38658e+08	8.46244e+08	6.9742e+08	6.10003e+08	6.34923e+08	6.03088e+08	6.76308e+08
glucose	3.28691e+07	2.98303e+07	3.60362e+07	3.48882e+07	4.35757e+07	4.47276e+07	3.049e+07	4.343e+07	4.07823e+07	5.62521e+07	3.53737e+07	5.55817e+07	5.24398e+07	4.09137e+07	5.36151e+07	2.59963e+07	4.79222e+07	2.88367e+07	3.23417e+07	3.50781e+07
glucose 6-Phosphate	5.55066e+06	5.95701e+06	5.25151e+06	5.59186e+06	5.97957e+06	6.10626e+06	6.09815e+06	6.44333e+06	9.08144e+06	9.0495e+06	5.06548e+06	5.0493e+06	4.19388e+06	4.35946e+06	4.8657e+06	5.35369e+06	7.04846e+06	6.26925e+06	4.8118e+06	4.35802e+06
Glucuronic acid	6.73142e+06	7.30785e+06	7.39326e+06	7.27525e+06	8.21863e+06	7.26981e+06	6.9411e+06	7.04566e+06	7.29599e+06	7.04394e+06	6.83959e+06	6.72626e+06	6.57369e+06	6.85341e+06	6.97657e+06	8.199e+06	8.18398e+06	7.99679e+06	7.4578e+06	8.58121e+06
Glucuronolactone	1.19674e+07	1.19476e+07	1.13988e+07	1.067e+07	1.17208e+07	1.26099e+07	1.06773e+07	1.02555e+07	9.85349e+06	1.30992e+07	1.41566e+07	1.53782e+07	1.47813e+07	1.50811e+07	1.49186e+07	1.18248e+07	1.14254e+07	1.15184e+07	1.1215e+07	1.234e+07
Glu-Glu	469630	493661	297114	603655	474885	807245	711611	657943	835165	560688	274151	308441	283098	396723	329370	762528	781693	633742	573714	488290
Glu-Pro	2.1672e+07	2.07086e+07	2.05796e+07	2.04879e+07	2.07005e+07	3.12737e+07	3.07954e+07	3.07095e+07	2.77124e+07	2.9137e+07	1.83104e+07	1.84295e+07	1.68726e+07	1.84737e+07	1.8332e+07	3.12102e+07	3.22844e+07	3.0288e+07	3.15843e+07	3.34739e+07
glutamate	1.69743e+09	1.81203e+09	1.75152e+09	1.68494e+09	1.80575e+09	3.45852e+09	3.52466e+09	3.52291e+09	3.47923e+09	3.41256e+09	1.76471e+09	1.77854e+09	1.64549e+09	1.72903e+09	1.76032e+09	3.53491e+09	3.47407e+09	3.43705e+09	3.53776e+09	3.49368e+09
glutamine	2.23211e+07	2.4194e+07	2.27575e+07	2.29622e+07	2.34624e+07	1.81572e+09	1.75409e+09	1.96867e+09	2.04134e+09	1.80101e+09	3.66674e+07	3.20003e+07	2.94542e+07	2.84492e+07	3.09502e+07	1.38403e+09	1.23508e+09	1.33189e+09	1.26915e+09	1.1222e+09
glutamylcysteine	1.28031e+06	744020	1.05799e+06	1.09351e+06	1.28166e+06	52179.7	47994.8	0	0	0	558359	881120	871283	794544	1.14293e+06	0	105812	56913.5	0	106739
glutathione	1.24114e+09	1.29004e+09	1.21161e+09	1.2699e+09	1.28746e+09	3.03441e+08	3.61572e+08	3.2012e+08	3.29431e+08	3.8076e+08	1.12458e+09	1.20703e+09	1.13306e+09	1.15729e+09	1.22245e+09	4.5555e+08	5.60187e+08	4.29e+08	4.1595e+08	5.96346e+08
glutathione oxidized	3.73756e+06	3.88305e+06	3.84792e+06	4.20919e+06	4.73569e+06	670968	882734	965772	1.39026e+06	787925	3.35727e+06	6.39844e+06	3.8575e+06	4.90776e+06	6.07939e+06	1.07688e+06	1.98079e+06	1.03714e+06	8.78165e+06	1.70865e+06
glyceraldehyde 3-phosphate	1.06839e+07	9.59967e+06	9.229e+06	9.26427e+06	8.88228e+06	1.17964e+06	1.07036e+06	1.09602e+06	1.95284e+06	1.41703e+06	5.58421e+06	4.7089e+06	5.03537e+06	5.13301e+06	4.58533e+06	1.76887e+06	1.99422e+06	2.07554e+06	2.05063e+06	1.54117e+06
glycerol 3-phosphate	3.14436e+07	2.58845e+07	2.69329e+07	2.65482e+07	2.21507e+07	1.3845e+07	1.40973e+07	1.33726e+07	1.31785e+07	1.30907e+07	1.67637e+07	1.62888e+07	1.58723e+07	1.85985e+07	1.72003e+07	1.53738e+07	1.27283e+07	1.25877e+07	1.43304e+07	1.55263e+07
Glycerophosphoethanolamine	4.69459e+08	4.7662e+08	4.83046e+08	4.89301e+08	4.76758e+08	2.88864e+08	3.13981e+08	3.22763e+08	3.04095e+08	3.06521e+08	4.98979e+08	4.96133e+08	4.91166e+08	4.97063e+08	5.14561e+08	3.52878e+08	3.62526e+08	3.43507e+08	3.68477e+08	3.65509e+08
Glycerophosphoinositol	9.72468e+07	8.89934e+07	9.21142e+07	9.04728e+07	9.08968e+07	8.45036e+07	8.70377e+07	8.48334e+07	9.29666e+07	8.42851e+07	1.39262e+08	1.31302e+08	1.22993e+08	1.31172e+08	1.24341e+08	1.08363e+08	1.02385e+08	1.04316e+08	1.04306e+08	1.05784e+08
glycerylphosphorylcholine	4.73095e+10	4.8382e+10	4.81634e+10	4.80082e+10	4.80945e+10	2.59178e+10	2.6517e+10	2.75283e+10	2.5836e+10	2.64693e+10	4.47131e+10	4.50049e+10	4.47801e+10	4.46569e+10	4.48567e+10	2.54556e+10	2.56072e+10	2.56312e+10	2.54515e+10	2.59038e+10
glycine	2.92524e+07	3.2944e+07	3.24386e+07	3.15784e+07	3.15225e+07	4.604e+07	4.23416e+07	4.31437e+07	4.69712e+07	4.0463e+07	4.93064e+07	3.79472e+07	4.00248e+07	4.0014e+07	4.23984e+07	4.25367e+07	3.95564e+07	4.32606e+07	3.94891e+07	3.69609e+07
Gly-Gly	1.33271e+06	814877	585646	1.00756e+06	1.4032e+06	1.49037e+06	1.22161e+06	1.50591e+06	1.59144e+06	2.25699e+06	729308	989420	866373	1.16379e+06	984186	1.68326e+06	1.70407e+06	1.19997e+06	1.82381e+06	1.46462e+06
GMP	2.16224e+06	2.06732e+06	2.28365e+06	1.73864e+06	1.91314e+06	1.37522e+06	1.72497e+06	1.37855e+06	1.37226e+06	1.5862e+06	992707	1.04416e+06	1.16417e+06	1.07122e+06	1.0409e+06	874726	842062	767745	797468	1.12634e+06
GTP	6.25919e+06	4.2685e+06	4.56498e+06	2.65873e+06	3.1889e+06	1.22866e+06	2.73349e+06	1.56656e+06	1.23245e+06	2.45659e+06	1.16792e+06	1.4718e+06	2.05061e+06	1.28139e+06	960354	916173	552652	811556	532237	2.91523e+06
guanine	2.43595e+06	2.6884e+06	2.69988e+06	2.39689e+06	2.54554e+06	1.62514e+06	618823	646241	599527	735333	1.96685e+06	2.16598e+06	2.01093e+06	1.781e+06	1.92407e+06	240357	761441	206372	185499	239842
guanosine	3.98739e+06	4.51188e+06	4.27876e+06	4.39923e+06	4.69539e+06	3.02182e+06	1.1474e+06	1.22784e+06	881100	1.59795e+06	3.77151e+06	4.03681e+06	3.49392e+06	3.71079e+06	4.30988e+06	407198	1.68316e+06	451738	609792	552624
hexitols	3.8575e+07	3.09859e+07	3.17797e+07	3.64388e+07	3.4006e+07	8.91531e+07	5.93285e+07	2.97723e+07	3.80948e+07	4.95418e+07	4.86413e+07	3.60822e+07	3.07775e+07	3.70418e+07	2.45878e+07	4.54286e+07	1.44898e+08	1.36215e+08	3.66042e+07	3.41171e+07
hexosamine phosphate	2.24396e+07	2.13364e+07	2.20112e+07	2.20173e+07	1.9706e+07	1.49171e+07	1.63961e+07	1.59647e+07	1.58716e+07	1.83145e+07	1.52907e+07	1.61326e+07	1.64184e+07	1.64982e+07	1.63404e+07	1.32933e+07	1.26259e+07	1.21777e+07	1.42281e+07	1.61062e+07
histidine	6.18877e+07	6.39012e+07	6.93059e+07	6.33672e+07	8.81631e+07	5.70067e+07	4.10456e+07	3.70311e+07	3.8714e+07	6.12482e+07	8.27175e+07	8.27868e+07	8.34447e+07	7.44128e+07	1.31943e+08	3.28055e+07	4.97352e+07	3.47522e+07	3.47757e+07	3.4433e+07
hydroxyphenyllactic acid	6.14878e+06	6.41223e+06	6.21839e+06	6.54346e+06	6.04031e+06	1.96388e+06	1.951e+06	1.94675e+06	2.06428e+06	2.24644e+06	8.80475e+06	7.62991e+06	6.80161e+06	7.47315e+06	7.86656e+06	2.15159e+06	2.0778e+06	2.09492e+06	1.89837e+06	1.95727e+06
hypotaurine	3.43415e+07	3.29781e+07	3.37481e+07	3.69618e+07	3.39982e+07	3.14795e+07	3.0349e+07	2.95463e+07	3.24515e+07	2.75637e+07	5.59885e+07	5.08922e+07	4.84332e+07	5.05784e+07	4.97451e+07	4.51606e+07	4.25031e+07	4.19846e+07	4.04674e+07	4.33499e+07
IMP	120538	193311	214304	236978	108656	128401	155156	186634	112059	192237	112184	73644.6	96354.5	144762	74344.7	75228.3	102763	81392.9	59203.5	79132.2
inosine	2.45118e+06	2.39943e+06	2.40013e+06	2.43785e+06	2.62467e+06	1.33836e+06	1.17748e+06	1.36179e+06	1.23752e+06	1.32186e+06	2.47223e+06	2.53757e+06	2.2757e+06	2.47687e+06	3.04179e+06	956387	1.05552e+06	815481	992370	1.06904e+06
isoleucine	9.62484e+07	9.35004e+07	9.69753e+07	9.76743e+07	1.04523e+08	1.13144e+08	5.05975e+07	5.59004e+07	5.6341e+07	6.06792e+07	1.12351e+08	1.04788e+08	1.02448e+08	1.03474e+08	1.12796e+08	4.05871e+07	5.12507e+07	4.03133e+07	3.98221e+07	3.66143e+07
isovalerylcarnitine C5	1.11399e+07	1.33917e+07	1.33048e+07	1.32731e+07	1.41098e+07	1.28935e+07	1.36484e+07	1.38912e+07	1.38965e+07	1.4271e+07	2.23821e+07	1.87197e+07	1.86839e+07	2.3507e+07	2.13537e+07	1.75062e+07	1.53991e+07	1.79717e+07	1.46981e+07	1.71427e+07
lactate	9.42409e+07	9.78733e+07	1.07273e+08	8.38397e+07	1.00896e+08	7.39668e+07	6.44455e+07	7.49412e+07	7.06133e+07	7.75649e+07	9.18133e+07	8.78982e+07	7.90576e+07	7.36184e+07	7.92755e+07	9.40184e+07	8.65643e+07	1.04004e+08	8.76433e+07	7.50065e+07
leucine	1.30555e+08	1.2633e+08	1.36676e+08	1.35332e+08	1.47259e+08	2.69111e+08	7.22723e+07	8.0914e+07	7.79043e+07	9.31486e+07	1.56899e+08	1.40884e+08	1.49298e+08	1.50417e+08	1.6058e+08	5.48951e+07	1.08517e+08	5.61492e+07	5.99731e+07	5.50282e+07
lysine	1.32293e+07	1.31247e+07	1.40312e+07	1.31084e+07	1.61906e+07	2.18226e+07	8.25472e+06	6.92281e+06	7.75993e+06	9.96056e+06	1.78737e+07	1.79633e+07	1.71864e+07	1.73045e+07	1.8517e+07	6.25149e+06	1.76686e+07	5.94186e+06	6.12557e+06	6.26258e+06
malate	8.04742e+07	8.12447e+07	7.60631e+07	8.13279e+07	7.93772e+07	8.38238e+08	7.68149e+08	7.95881e+08	8.72611e+08	8.17949e+08	1.79299e+08	1.56046e+08	1.42521e+08	1.69665e+08	1.56715e+08	1.03634e+09	9.5281e+08	1.03035e+09	9.92927e+08	9.59472e+08
methionine	5.27959e+07	5.1297e+07	5.48376e+07	5.61652e+07	5.89186e+07	5.96859e+07	1.85015e+07	1.80182e+07	1.64894e+07	1.84114e+07	6.20619e+07	5.81342e+07	5.71451e+07	5.932e+07	6.20912e+07	1.11609e+07	3.39139e+07	1.09728e+07	1.2378e+07	1.20027e+07
methyladenosine	2.1476e+07	2.35661e+07	2.30903e+07	2.33029e+07	2.27201e+07	7.92545e+06	7.99134e+06	9.25901e+06	9.55225e+06	9.53897e+06	2.33821e+07	2.19396e+07	2.03013e+07	2.12575e+07	2.32734e+07	6.21057e+06	6.30235e+06	6.35078e+06	5.83814e+06	6.05237e+06
Methylthioadenosine	5.90324e+07	5.4171e+07	5.80967e+07	6.6912e+07	9.36255e+07	2.63268e+07	3.33434e+07	3.7104e+07	3.50605e+07	3.52748e+07	3.88881e+07	8.9492e+07	5.27798e+07	7.33908e+07	8.24846e+07	2.26994e+07	4.00282e+07	2.11535e+07	3.37896e+07	3.22565e+07
Methyluridine	55647.3	14171.4	0	21645.7	49662.2	3.28964e+06	2.30517e+06	2.36258e+06	3.3083e+06	2.84295e+06	18071.9	24966	16647.4	19490.4	29967.4	2.87838e+06	4.06647e+06	2.72631e+06	2.09929e+06	2.86825e+06
N,N,N-Trimethyllysine	4.83752e+07	5.02131e+07	5.13497e+07	5.08223e+07	5.27205e+07	2.43998e+07	2.45225e+07	2.20145e+07	2.39554e+07	2.10903e+07	3.52588e+07	4.46353e+07	3.67818e+07	3.33318e+07	3.96109e+07	1.64554e+07	2.00289e+07	1.50754e+07	2.05074e+07	1.88293e+07
N-acetylaspartylglutamate	196833	158563	89042.3	110632	134134	186874	136430	276358	157738	169236	76708.5	188614	115274	153607	227499	241287	252434	227921	223919	242912
N-acetylhexosamine phosphate	2.78553e+06	3.30043e+06	3.24639e+06	2.98371e+06	2.77652e+06	3.96954e+06	3.99025e+06	3.82758e+06	3.61945e+06	3.72413e+06	1.83934e+06	1.85775e+06	1.51989e+06	2.08375e+06	1.82872e+06	3.10158e+06	2.86147e+06	2.66364e+06	3.06712e+06	3.21058e+06
N-acetyl-L-arginine	2.08725e+06	2.10528e+06	2.49464e+06	2.07215e+06	2.12103e+06	2.00184e+06	1.71714e+06	1.64908e+06	1.50274e+06	2.3245e+06	2.15914e+06	2.33557e+06	1.87745e+06	2.83196e+06	2.71633e+06	1.9517e+06	2.77562e+06	2.04656e+06	1.78914e+06	2.35048e+06
	CTR HBSS 24h					CTR HBSS + Q 24h					Ift88 KO HBSS 24h					Ift88 KO HBSS + Q 24h
	CTR1	CTR2	CTR3	CTR4	CTR5	CTR	CTR	CTR	CTR	CTR	KO1	KO2	KO3	KO4	KO5	KO1	KO2	KO3	KO4	KO5
N-acetyl-L-aspartate	1.24016e+07	2.40034e+07	2.85677e+07	2.78804e+07	3.33646e+07	1.32961e+07	2.20962e+07	2.60028e+07	2.65908e+07	2.8976e+07	7.53251e+07	7.99409e+07	7.11706e+07	7.58826e+07	8.07448e+07	6.51094e+07	6.94743e+07	6.28704e+07	6.0788e+07	7.2753e+07
N-acetyl-L-glutamate	8.99138e+06	9.81005e+06	9.70906e+06	9.09553e+06	9.5377e+06	1.2305e+07	1.10666e+07	1.07081e+07	1.08366e+07	1.13436e+07	1.02821e+07	9.80213e+06	9.9397e+06	9.80914e+06	1.06545e+07	1.16652e+07	1.22242e+07	1.10191e+07	1.00922e+07	1.14354e+07
N-acetyl-L-glutamine	1.76581e+06	1.61224e+06	1.59086e+06	1.67675e+06	1.47667e+06	8.57835e+06	7.43793e+06	7.95681e+06	8.34198e+06	7.04224e+06	1.42268e+06	1.28332e+06	1.30744e+06	1.34905e+06	1.58728e+06	5.1759e+06	5.17475e+06	5.46152e+06	5.29248e+06	5.37801e+06
N-acetyl-L-threonine	1.10183e+07	1.10603e+07	1.03022e+07	9.52333e+06	8.81459e+06	9.1947e+06	9.12644e+06	1.02803e+07	9.38655e+06	9.93038e+06	9.6152e+06	1.12293e+07	7.85616e+06	9.77402e+06	1.00369e+07	8.94668e+06	1.00912e+07	7.1359e+06	1.05981e+07	1.0207e+07
N-acetylneuramic acid	8.06276e+07	9.20567e+07	8.91817e+07	8.42605e+07	9.89627e+07	8.42806e+06	8.72793e+06	1.09529e+07	1.05264e+07	1.13554e+07	4.8399e+07	5.80213e+07	4.87165e+07	5.12792e+07	5.84194e+07	6.95409e+06	7.88737e+06	6.71297e+06	7.28081e+06	6.95498e+06
NAD	1.65743e+08	1.67355e+08	1.64581e+08	1.6878e+08	1.56544e+08	1.39919e+08	1.53896e+08	1.42635e+08	1.39546e+08	1.50013e+08	1.69856e+08	1.67902e+08	1.48627e+08	1.55834e+08	1.63323e+08	1.48226e+08	1.4103e+08	1.34618e+08	1.43549e+08	1.52622e+08
NADH	184925	40782.5	14731.7	65722.7	66637.9	34037.9	0	0	0	0	134014	47874.7	63184.5	225720	350853	16887.2	0	0	0	0
NADP	2.28231e+06	2.45009e+06	3.00143e+06	2.05726e+06	2.14639e+06	1.24582e+06	1.73705e+06	1.6256e+06	1.01394e+06	905059	812179	1.23416e+06	784244	980240	1.40286e+06	980012	980684	645257	920771	1.07948e+06
NADPH	1.90807e+06	1.80126e+06	2.09055e+06	1.07659e+06	1.39567e+06	1.09363e+06	951787	974987	725392	769872	1.03106e+06	1.03221e+06	722915	840729	1.13736e+06	649638	799803	588482	458555	522566
Oleoylcarnitine C18:1	6.87541e+06	7.58147e+06	8.81347e+06	8.43225e+06	6.00066e+06	247329	2.25006e+06	310990	68115.7	1.26395e+06	6.71337e+06	7.41094e+06	4.3415e+06	7.24631e+06	9.28558e+06	897246	599980	163716	235535	426373
ornithine	5.12654e+06	4.57797e+06	5.48538e+06	6.00456e+06	6.67217e+06	2.99153e+07	2.77183e+07	3.2882e+07	3.07682e+07	2.86366e+07	6.1938e+06	7.63982e+06	6.54247e+06	6.71198e+06	7.38295e+06	2.61293e+07	2.94894e+07	2.33056e+07	2.87098e+07	2.35521e+07
orotate	1.00063e+06	965523	3.35698e+06	1.2142e+06	1.16849e+06	2.17631e+06	1.52806e+06	1.73587e+06	1.06415e+06	1.82121e+06	1.78614e+06	1.46302e+06	1.52401e+06	2.09035e+06	1.84136e+06	1.99226e+06	1.8676e+06	2.15173e+06	1.7485e+06	2.1848e+06
palmitoylcarnitine C16	7.29806e+06	1.05275e+07	1.13477e+07	8.47853e+06	9.6675e+06	67156.6	1.87425e+06	85404.7	392351	1.18828e+06	8.06146e+06	9.41473e+06	3.01199e+06	7.43631e+06	7.72243e+06	412988	250261	868035	1.13672e+06	1.53677e+06
pantothenate	3.42881e+07	3.18501e+07	3.10849e+07	2.96826e+07	2.90704e+07	2.65256e+07	2.65289e+07	2.56987e+07	3.03622e+07	2.56538e+07	3.94499e+07	3.35083e+07	3.01189e+07	3.16559e+07	3.36071e+07	2.62504e+07	2.32521e+07	2.5906e+07	2.38525e+07	2.39159e+07
phenylalanine	1.2437e+08	1.14729e+08	1.2423e+08	1.17546e+08	1.37065e+08	2.45573e+08	8.52928e+07	8.15854e+07	8.20288e+07	9.41693e+07	1.60676e+08	1.48612e+08	1.45048e+08	1.43185e+08	1.57856e+08	7.34258e+07	1.4524e+08	7.25942e+07	7.05554e+07	7.05424e+07
phosphocholine	7.44579e+08	5.42821e+08	5.71611e+08	6.39631e+08	4.09535e+08	2.65329e+09	2.55685e+09	2.59108e+09	2.57013e+09	2.39904e+09	3.54158e+08	3.12943e+08	3.44741e+08	3.52358e+08	2.46093e+08	8.46279e+08	9.14879e+08	7.74208e+08	9.42741e+08	9.95822e+08
phosphocreatine	4.16239e+08	4.35248e+08	4.32969e+08	4.24656e+08	4.01495e+08	3.34517e+08	3.50369e+08	3.52466e+08	3.42775e+08	3.30591e+08	4.58245e+08	4.26467e+08	4.02973e+08	4.24897e+08	4.43046e+08	3.45458e+08	3.30646e+08	3.37564e+08	3.36833e+08	3.40033e+08
phosphoenolpyruvate	7.29456e+06	6.96992e+06	6.73025e+06	5.66521e+06	5.66372e+06	8.86513e+06	9.29074e+06	9.1245e+06	1.05957e+07	1.00314e+07	5.739e+06	7.28507e+06	5.62857e+06	5.93914e+06	5.89411e+06	1.38609e+07	1.54074e+07	1.26044e+07	1.27619e+07	1.49581e+07
Pipecolic acid	5.55302e+06	5.47218e+06	5.7473e+06	5.99511e+06	6.15976e+06	8.79224e+06	3.16375e+06	2.913e+06	0	3.58917e+06	8.28905e+06	7.35102e+06	6.33583e+06	6.25612e+06	7.40068e+06	0	5.9005e+06	0	0	0
proline	6.85438e+09	7.01128e+09	6.92337e+09	6.80008e+09	7.05813e+09	1.98254e+10	2.00508e+10	1.96054e+10	1.99732e+10	2.04394e+10	8.25151e+09	7.64397e+09	8.13201e+09	8.0427e+09	8.2156e+09	2.2494e+10	2.16454e+10	2.29378e+10	2.28852e+10	2.20468e+10
propionylcarnitine C3	8.166e+06	8.53575e+06	9.95351e+06	8.05213e+06	9.09451e+06	7.48065e+06	9.25623e+06	9.86369e+06	1.03855e+07	9.86279e+06	1.35799e+07	1.62088e+07	1.68307e+07	1.86437e+07	1.89526e+07	1.18953e+07	1.21052e+07	1.16525e+07	9.718e+06	1.31721e+07
propionylcholine	3.43869e+06	3.32811e+06	4.20715e+06	3.62955e+06	3.64795e+06	3.45585e+06	3.33534e+06	3.29524e+06	3.52403e+06	2.98253e+06	5.25646e+06	4.51509e+06	4.66904e+06	4.50897e+06	4.40511e+06	4.88437e+06	4.82328e+06	4.70019e+06	4.98579e+06	4.84823e+06
pyroglutamic acid	1.69088e+08	1.44686e+08	1.52588e+08	1.35053e+08	1.62312e+08	7.53341e+08	6.33698e+08	6.63638e+08	7.53452e+08	7.52547e+08	1.51851e+08	1.63118e+08	1.64108e+08	1.39842e+08	1.9889e+08	7.29906e+08	8.68398e+08	7.53939e+08	6.92012e+08	7.17094e+08
ribulous/ribose 5-phosphate	8.48553e+06	7.02005e+06	7.19462e+06	7.40398e+06	6.77102e+06	1.9484e+06	2.32039e+06	2.0056e+06	2.64737e+06	2.27963e+06	4.30564e+06	4.84327e+06	4.28212e+06	4.81004e+06	4.80562e+06	2.54787e+06	2.64794e+06	2.42952e+06	2.51238e+06	2.26752e+06
S-adenosyl-homocysteine	1.86324e+06	1.81983e+06	2.12429e+06	2.3737e+06	1.76609e+06	2.02288e+06	2.09745e+06	1.99109e+06	1.74752e+06	1.98337e+06	974125	1.18381e+06	641059	1.1669e+06	985711	1.6574e+06	1.80568e+06	1.14032e+06	1.98395e+06	2.08831e+06
S-adenosyl-methionine	1.9307e+08	2.11839e+08	2.19745e+08	2.23237e+08	2.05439e+08	7.00588e+07	9.15629e+07	7.26726e+07	9.76301e+07	8.39337e+07	1.48939e+08	1.78921e+08	1.43579e+08	1.57777e+08	1.67896e+08	6.55675e+07	8.38985e+07	6.08898e+07	7.9854e+07	8.96269e+07
Sedoheptulose 7-phosphate	7.12767e+06	6.29035e+06	6.31914e+06	6.64325e+06	6.43941e+06	4.19705e+06	4.54846e+06	4.09922e+06	5.11272e+06	5.36816e+06	3.52822e+06	3.48757e+06	3.38156e+06	3.48305e+06	3.29093e+06	3.40546e+06	4.57525e+06	3.62374e+06	3.75115e+06	3.66849e+06
serine	2.2999e+06	1.91382e+06	2.44309e+06	1.70213e+06	3.11422e+06	1.07412e+07	9.46611e+06	9.49558e+06	1.0168e+07	9.30937e+06	2.61529e+06	2.46766e+06	2.92418e+06	2.9865e+06	4.71409e+06	9.62661e+06	9.23868e+06	9.73426e+06	1.01166e+07	9.13829e+06
succinate	2.92669e+07	3.00003e+07	2.90835e+07	4.10714e+07	4.21375e+07	4.06881e+07	3.07889e+07	5.19285e+07	3.10484e+07	6.99654e+07	7.75735e+07	3.34998e+07	5.10119e+07	9.85747e+07	7.16854e+07	4.76601e+07	3.17793e+07	6.93962e+07	3.04124e+07	2.88354e+07
succinyladenosine	0	0	35043.2	15034.6	23590.8	69273	167027	210556	139901	217714	0	0	18814.9	34499.9	35221	126608	265536	189286	215137	206113
taurine	8.94261e+08	8.15678e+08	8.81455e+08	8.92832e+08	8.59481e+08	8.56639e+08	8.29024e+08	9.17075e+08	9.67896e+08	9.06164e+08	1.41944e+09	1.33445e+09	1.35846e+09	1.35942e+09	1.35652e+09	1.18167e+09	1.17724e+09	1.15832e+09	1.20678e+09	1.13833e+09
threonine	6.55087e+07	6.46641e+07	6.69997e+07	6.35541e+07	6.68624e+07	2.96011e+07	2.25745e+07	2.16682e+07	2.43638e+07	2.48982e+07	7.34843e+07	6.84234e+07	6.98088e+07	7.03586e+07	7.28359e+07	2.01188e+07	2.56625e+07	2.08647e+07	2.06564e+07	1.90403e+07
trans-4-hydroxyproline	1.90983e+06	1.9621e+06	2.43323e+06	1.87455e+06	1.87397e+06	5.47605e+06	3.08444e+06	3.28664e+06	3.54778e+06	2.81379e+06	2.13247e+06	1.74492e+06	1.57626e+06	1.29826e+06	1.6573e+06	1.83986e+06	2.41508e+06	2.15061e+06	1.96814e+06	1.70052e+06
tryptophan	1.11998e+07	1.06179e+07	1.1718e+07	1.17476e+07	1.34414e+07	2.74728e+07	7.18451e+06	5.94249e+06	5.70022e+06	7.46937e+06	1.52127e+07	1.2896e+07	1.42483e+07	1.38063e+07	1.83917e+07	4.48074e+06	1.63107e+07	4.43715e+06	4.94459e+06	4.13676e+06
tyrosine	3.23855e+07	2.81746e+07	3.1764e+07	2.94826e+07	3.13545e+07	2.66781e+07	1.41663e+07	1.5697e+07	1.50097e+07	1.95287e+07	4.02876e+07	3.44641e+07	3.59615e+07	3.39715e+07	4.18471e+07	1.26363e+07	1.81265e+07	1.12586e+07	1.17407e+07	9.78248e+06
UDP	2.85023e+07	2.74418e+07	2.88022e+07	2.35807e+07	2.41075e+07	2.08556e+07	2.62102e+07	1.97579e+07	1.9725e+07	2.06752e+07	1.79519e+07	1.98681e+07	1.83412e+07	1.77766e+07	1.81916e+07	1.6755e+07	1.69022e+07	1.49553e+07	1.61376e+07	1.85889e+07
UDP-GlcNac	4.49387e+08	4.71183e+08	4.72134e+08	4.78589e+08	4.57832e+08	3.58234e+08	4.05343e+08	3.9174e+08	3.79884e+08	3.80493e+08	4.50289e+08	4.32473e+08	3.81557e+08	4.15222e+08	4.54548e+08	3.15079e+08	2.87401e+08	2.86179e+08	2.98223e+08	3.12761e+08
UDP-glucose	1.00225e+08	9.77141e+07	1.01515e+08	1.00862e+08	9.3193e+07	1.22023e+08	1.28018e+08	1.21343e+08	1.16521e+08	1.17426e+08	9.83981e+07	8.81649e+07	7.87864e+07	8.75521e+07	8.57393e+07	1.00016e+08	9.81066e+07	9.28987e+07	9.48583e+07	9.72498e+07
UMP	1.64188e+07	1.5007e+07	1.6973e+07	1.54183e+07	1.45201e+07	1.3196e+07	1.57386e+07	1.359e+07	1.24918e+07	1.42436e+07	9.27258e+06	1.11503e+07	9.70821e+06	1.05606e+07	1.02927e+07	8.90221e+06	9.40484e+06	8.18528e+06	9.80862e+06	1.08225e+07
uric acid	1.03107e+08	1.10852e+08	1.09044e+08	1.22516e+08	1.19709e+08	3.05206e+07	3.70616e+07	3.56122e+07	3.47073e+07	5.15068e+07	1.47949e+08	1.76728e+08	1.50835e+08	1.62217e+08	1.75029e+08	4.97175e+07	7.00849e+07	4.56024e+07	5.89488e+07	6.20627e+07
uridine	3.72561e+06	3.54684e+06	3.67837e+06	3.12999e+06	3.90954e+06	3.84775e+06	2.26103e+06	2.26048e+06	2.62382e+06	2.72217e+06	3.29204e+06	2.88672e+06	2.70813e+06	2.71817e+06	3.19151e+06	1.69688e+06	2.29496e+06	1.40985e+06	1.46099e+06	1.62868e+06
UTP	3.3955e+07	3.16211e+07	3.43082e+07	2.09857e+07	2.35017e+07	1.90392e+07	2.47321e+07	1.72215e+07	1.72955e+07	1.80975e+07	1.49309e+07	1.66746e+07	1.64909e+07	1.59179e+07	1.52921e+07	1.51725e+07	1.48001e+07	1.37545e+07	1.27469e+07	1.69934e+07
valine	1.03527e+08	1.03944e+08	1.03191e+08	1.00054e+08	1.07618e+08	9.39262e+07	5.19701e+07	5.31239e+07	5.64207e+07	6.01612e+07	1.24137e+08	1.08489e+08	1.05147e+08	1.04118e+08	1.13267e+08	4.75064e+07	4.96192e+07	4.67051e+07	4.29978e+07	4.35504e+07
Val-Lys	3.02149e+08	3.18705e+08	3.24652e+08	3.21371e+08	3.09015e+08	2.30183e+08	2.40247e+08	2.14567e+08	2.45511e+08	2.13204e+08	2.72568e+08	2.79231e+08	2.37564e+08	2.36947e+08	2.62601e+08	2.1746e+08	2.37773e+08	2.07529e+08	2.38106e+08	2.37753e+08
xanthine	1.93953e+06	2.18081e+06	3.05841e+06	1.98464e+06	3.13143e+06	4.57631e+06	2.6707e+06	3.61585e+06	5.07337e+06	5.02583e+06	2.52211e+06	2.88136e+06	2.59372e+06	2.11458e+06	5.85464e+06	4.7017e+06	4.52113e+06	3.52029e+06	3.03574e+06	2.92455e+06
