# Supplementary material for: Primary cilia sense glutamine availability and respond via asparagine synthetase
Source: Nat Metab. 2023 Mar 6;5(3):385–97. doi: 10.1038/s42255-023-00754-6 (PMC10042734; doi:10.1038/s42255-023-00754-6)
Supplement: Supplementary file 4 — Statistical source data. [file 42255_2023_754_MOESM4_ESM.xlsx]

## Sheet: Fig1b MEF ARL13B-GFP
Cilium Length (μm)				Ciliated cells frequency (%)
DMEM+10% FBS	DMEM+0% FBS	HBSS		DMEM+10% FBS	DMEM+0% FBS	HBSS
4.23922	5.23382	5.60304		15.3	55.9	58.2
2.19802	2.47752	4.27651		18.5	59.5	60.1
3.23597	3.14496	5.99573		13.5	52.4	54.5
1.68552	5.19206	7.38835
2.25389	4.57574	4.29926
2.60093	4.20566	4.77864
2.67854	3.03048	4.43578
1.59048	2.19802	6.3841
1.67933	3.7764	5.67115
1.92125	2.19802	4.32965
2.57602	4.26442	2.322
2.72952	2.25389	4.61822
2.65522	1.60992	5.85158
2.91571	4.49006	4.21834
2.59603	3.1811	3.77986
2.73974	4.11768	4.76726
2.45218	1.89403	4.83854
1.81555	2.93702	5.04202
2.1407	3.03768	4.61275
1.42546	2.51899	4.51872
2.04667	2.00563	4.33195
2.25389	3.61267	4.56768
2.304	3.91723	4.65667
2.54765	3.26477	3.78806
2.91571	3.73565	4.04222
2.322	3.17131	3.73205
	4.40784	4.8875
	3.2868	2.4287
	4.67712	5.16197
	4.0729	5.42059
	2.00563	4.25923
	5.98982	4.12618
	2.51482	4.43995
	3.52094	5.39698
	4.24469	4.74048
	2.47752	7.02648
	2.91067	4.52794
	2.84011	3.82104
	4.26197	4.38422
	3.73853	5.37898
	4.83163	4.81709
	2.95459	3.23597
	3.26981	3.63211
	3.15216	4.41734
	3.57696	4.48488
	3.39854	5.04202
	2.9687
	2.51482
	4.61822
	2.27707
	2.56378
	2.16475
	3.31517
	3.84235
	3.91579
	2.322
	4.44773
	2.64355
	2.74248
	4.67122
	2.74392
	2.7661
	1.93738
	2.38363
	2.46485
	2.72952
	3.18802
	2.448
	2.79374
	3.51547
	3.6
	3.5653
	2.03645
	5.00918
	4.07549
	5.04202
	2.70547
	3.16138

## Sheet: Statistics Fig1b MEF ARL13B-GFP
Table Analyzed	Fig1b_MEFGFP_Length												Number of families	1
Data sets analyzed	A-C												Number of comparisons per family	3
													Alpha	0.05
ANOVA summary
F	58.29												Tukey's multiple comparisons test	Mean Diff,	95,00% CI of diff,	Below threshold?	Summary	Adjusted P Value
P value	<0,0001												DMEM+10% FBS vs. DMEM+0% FBS	-0.9204	-1,404 to -0,4366	Yes	****	<0,0001	A-B
P value summary	****												DMEM+10% FBS vs. HBSS	-2.258	-2,782 to -1,734	Yes	****	<0,0001	A-C
Significant diff. among means (P < 0.05)?	Yes												DMEM+0% FBS vs. HBSS	-1.338	-1,735 to -0,9404	Yes	****	<0,0001	B-C
R squared	0.4423
													Test details	Mean 1	Mean 2	Mean Diff,	SE of diff,	n1	n2	q	DF
Brown-Forsythe test													DMEM+10% FBS vs. DMEM+0% FBS	2.405	3.325	-0.9204	0.2043	26	78	6.371	147
F (DFn, DFd)	3,220 (2, 147)												DMEM+10% FBS vs. HBSS	2.405	4.663	-2.258	0.2214	26	46	14.42	147
P value	0.0428												DMEM+0% FBS vs. HBSS	3.325	4.663	-1.338	0.1677	78	46	11.28	147
P value summary	*
Are SDs significantly different (P < 0.05)?	Yes
Bartlett's test
Bartlett's statistic (corrected)	7.803
P value	0.0202
P value summary	*
Are SDs significantly different (P < 0.05)?	Yes
ANOVA table	SS	DF	MS	F (DFn, DFd)	P value
Treatment (between columns)	94.9	2	47.45	F (2, 147) = 58,29	P<0,0001
Residual (within columns)	119.7	147	0.8141
Total	214.6	149
Data summary
Number of treatments (columns)	3
Number of values (total)	150
Table Analyzed	Fig1b_MEFGFP_Frequency												Number of families	1
Data sets analyzed	A-C												Number of comparisons per family	3
													Alpha	0.05
ANOVA summary
F	186.1												Tukey's multiple comparisons test	Mean Diff,	95,00% CI of diff,	Below threshold?	Summary	Adjusted P Value
P value	<0,0001												DMEM+10% FBS vs. DMEM+0% FBS	-40.17	-47,70 to -32,63	Yes	****	<0,0001	A-B
P value summary	****												DMEM+10% FBS vs. HBSS	-41.83	-49,37 to -34,30	Yes	****	<0,0001	A-C
Significant diff. among means (P < 0.05)?	Yes												DMEM+0% FBS vs. HBSS	-1.667	-9,200 to 5,867	No	ns	0.7838	B-C
R squared	0.9841
													Test details	Mean 1	Mean 2	Mean Diff,	SE of diff,	n1	n2	q	DF
Brown-Forsythe test													DMEM+10% FBS vs. DMEM+0% FBS	15.77	55.93	-40.17	2.455	3	3	23.14	6
F (DFn, DFd)	0,1147 (2, 6)												DMEM+10% FBS vs. HBSS	15.77	57.6	-41.83	2.455	3	3	24.1	6
P value	0.8935												DMEM+0% FBS vs. HBSS	55.93	57.6	-1.667	2.455	3	3	0.96	6
P value summary	ns
Are SDs significantly different (P < 0.05)?	No
Bartlett's test
Bartlett's statistic (corrected)
P value
P value summary
Are SDs significantly different (P < 0.05)?
ANOVA table	SS	DF	MS	F (DFn, DFd)	P value
Treatment (between columns)	3366	2	1683	F (2, 6) = 186,1	P<0,0001
Residual (within columns)	54.25	6	9.042
Total	3420	8
Data summary
Number of treatments (columns)	3
Number of values (total)	9

## Sheet: Fig1b hRPE
Cilium Length (μm)				Ciliated cells Frequency (%)
10%FBS	0%FBS	HBSS		10%FBS	0%FBS	HBSS
1.14	2.19769	4.32356		16.6667	80.4598	42.8571
1.49465	1.87313	0.919068		16.0714	63.0769	54.4118
2.9184	3.70979	4.18061		13.4328	68.8525	48.4849
2.43971	2.77989	1.44837
1.15402	0.693462	5.3124
1.56237	2.58199	2.52202
1.07696	2.52932	3.33792
1.50788	1.84623	0.57
1.254	3.00105	4.08952
2.1603	0.57	4.89904
1.368	1.66383	3.47643
2.56534	2.4298	1.92101
	3.14537	3.78047
2.166	2.7808	4.7302
1.68435	2.052	3.23042
1.37609	2.74603	3.77956
0.912	1.91098	1.54436
0.89034	3.4045	1.14
3.49022	2.80235	5.12818
2.508	2.83792	4.31068
1.69507	2.18219	1.99318
	2.93755	5.59558
1.29983	0.57	3.32162
1.14103	1.76894	4.05259
1.8973	2.10398	2.77476
2.35262	1.70601
1.73873	1.27919	2.07092
1.94131	2.62097	2.92581
2.28	3.01804	2.7075
2.18983	2.60581	1.55428
0.930468	3.03286	1.3582
	3.11984	0.919068
	2.95591	3.95067
	3.61289	0.729942
	1.65197	2.96092
	3.08313	3.67935
	2.2792	2.85422
	1.42842	2.40882
	2.26279	1.78068
	2.98144	2.52054
	3.35662	6.39722
	2.5756	1.23439
	2.19245	3.03685
	3.01313	5.03059
	2.17444	2.77305
	1.65995	3.32378
	2.7417	3.94132
	3.20534	2.06785
	2.0577	3.66362
	2.83222	2.28889
	2.6733	3.18721
	2.51507	2.76097
	2.93812	4.39789
	1.71239	2.78263
	1.26802	3.21024
	2.2515	3.46583
	2.79494	4.07881
	2.44621	2.44826
	1.47083
	2.75732	1.1473
	1.97186	0.729942
	1.64012	2.79642
	1.38578	0.57
		1.6229
	3.38067	2.04744
	2.59715	3.42627
	1.91919	1.5064
	3.16065	5.849
	2.0471	2.80087
	3.03548	4.76805
	4.29005	2.68972
	2.95374	5.04895
	2.58974	3.11209
	2.1302	4.3206
	2.76382	3.26861
	2.57845	2.10592
	1.60307	0.96729
	2.65996	4.75642
	0.919068	7.75964
	2.82378	2.47129
	2.46753	3.49615
	3.31683	4.56285
	3.01496	3.66442
	3.60457	3.08906
	2.80394	1.72847
	1.84167	3.03001
	2.65928	2.75036
	1.50423	0.664734
	2.71263	4.83371
	2.14217	6.32996
	2.12724
	3.67559
	3.32447
	2.79505
	2.50378
	2.88181
	1.17705
	1.5097
	1.41998
	2.46069
	2.72962
	2.58757
	2.58632
	2.82446
	0.894672
	2.48235
	3.31421
	2.51005
	0.832314
	2.12656
	1.74374
	2.23315
	1.6009
	3.19838
	1.8973
	2.41828
	1.71946
	2.26313
	2.18846
	2.81705
	1.27965
	2.62451
	1.91429
	2.19917
	1.23314
	1.23314
	3.36938
	2.51917
	2.96115
	0.806094
	3.25641
	2.25047
	2.88637
	1.16257
	2.40586
	1.16348
	2.97916
	1.41007
	2.65164
	3.22973
	2.98315
	2.10672

## Sheet: Statistics Fig1b hRPE
Table Analyzed	Fig1b_RPE_length										Number of families	1
Data sets analyzed	A-C										Number of comparisons per family	3
											Alpha	0.05
ANOVA summary
F	22.86										Tukey's multiple comparisons test	Mean Diff,	95,00% CI of diff,	Below threshold?	Summary	Adjusted P Value
P value	<0,0001										length RPE_10%FBS_24h vs. length RPE_0%FBS_24h	-0.6011	-1,101 to -0,1013	Yes	*	0.0137	A-B
P value summary	****										length RPE_10%FBS_24h vs. length RPE_HBSS_24h	-1.337	-1,862 to -0,8120	Yes	****	<0,0001	A-C
Significant diff. among means (P < 0.05)?	Yes										length RPE_0%FBS_24h vs. length RPE_HBSS_24h	-0.7357	-1,069 to -0,4027	Yes	****	<0,0001	B-C
R squared	0.152
											Test details	Mean 1	Mean 2	Mean Diff,	SE of diff,	n1	n2	q	DF
Brown-Forsythe test											length RPE_10%FBS_24h vs. length RPE_0%FBS_24h	1.763	2.364	-0.6011	0.212	29	141	4.01	255
F (DFn, DFd)	23,54 (2, 255)										length RPE_10%FBS_24h vs. length RPE_HBSS_24h	1.763	3.1	-1.337	0.2226	29	88	8.492	255
P value	<0,0001										length RPE_0%FBS_24h vs. length RPE_HBSS_24h	2.364	3.1	-0.7357	0.1413	141	88	7.365	255
P value summary	****
Are SDs significantly different (P < 0.05)?	Yes
Bartlett's test
Bartlett's statistic (corrected)	63.39
P value	<0,0001
P value summary	****
Are SDs significantly different (P < 0.05)?	Yes
ANOVA table	SS	DF	MS	F (DFn, DFd)	P value
Treatment (between columns)	49.43	2	24.72	F (2, 255) = 22,86	P<0,0001
Residual (within columns)	275.7	255	1.081
Total	325.1	257
Data summary
Number of treatments (columns)	3
Number of values (total)	258
Table Analyzed	Fig1b_RPE_Frequency										Number of families	1
Data sets analyzed	A-C										Number of comparisons per family	3
											Alpha	0.05
ANOVA summary
F	61										Tukey's multiple comparisons test	Mean Diff,	95,00% CI of diff,	Below threshold?	Summary	Adjusted P Value
P value	0.0001										RPE_DMEMF12_10%FBS_24h_MetOH vs. RPE_DMEMF12_0%FBS_24h_MetOH	-55.41	-70,90 to -39,91	Yes	****	<0,0001	A-B
P value summary	***										RPE_DMEMF12_10%FBS_24h_MetOH vs. RPE_HBSS_24h_MetOH	-33.19	-48,69 to -17,70	Yes	**	0.0014	A-C
Significant diff. among means (P < 0.05)?	Yes										RPE_DMEMF12_0%FBS_24h_MetOH vs. RPE_HBSS_24h_MetOH	22.21	6,720 to 37,70	Yes	*	0.0108	B-C
R squared	0.9531
											Test details	Mean 1	Mean 2	Mean Diff,	SE of diff,	n1	n2	q	DF
Brown-Forsythe test											RPE_DMEMF12_10%FBS_24h_MetOH vs. RPE_DMEMF12_0%FBS_24h_MetOH	15.39	70.8	-55.41	5.049	3	3	15.52	6
F (DFn, DFd)	1,082 (2, 6)										RPE_DMEMF12_10%FBS_24h_MetOH vs. RPE_HBSS_24h_MetOH	15.39	48.58	-33.19	5.049	3	3	9.297	6
P value	0.397										RPE_DMEMF12_0%FBS_24h_MetOH vs. RPE_HBSS_24h_MetOH	70.8	48.58	22.21	5.049	3	3	6.221	6
P value summary	ns
Are SDs significantly different (P < 0.05)?	No
Bartlett's test
Bartlett's statistic (corrected)
P value
P value summary
Are SDs significantly different (P < 0.05)?
ANOVA table	SS	DF	MS	F (DFn, DFd)	P value
Treatment (between columns)	4665	2	2333	F (2, 6) = 61,00	P=0,0001
Residual (within columns)	229.4	6	38.24
Total	4895	8
Data summary
Number of treatments (columns)	3
Number of values (total)	9

## Sheet: Fig1b mIMCD3
Cilium Length (μm)				Ciliated cells Frequency (%)
10%FBS	0%FBS	HBSS		10%FBS	0%FBS	HBSS
1.22778	1.96798	3.78446		69.8529	71.1864	65.4206
1.49944	1.94803	2.75492		79.021	73.9837	58.5714
2.97107	1.482	3.64982		67.9245	77.0588	64.7541
2.56181	2.74546	4.06524
3.45397	1.14	3.13033
1.65984	1.37279	3.11163
3.22985	1.07548	3.49581
2.33905	1.37279	2.92205
1.37279	1.45099	2.43983
1.65984	1.07981	4.04563
1.86971	3.48361	2.38499
1.3916	2.18983	5.30921
1.37279	2.14183	3.51872
1.38692	1.37746	4.03378
1.938	3.36528	4.66682
2.15095	1.29983	3.48031
2.03935	1.91098	3.55053
1.37279	1.14	2.91977
1.482	1.69472	3.08644
1.55051	1.96798	3.42194
1.55051	1.08152	3.21024
1.62028	1.88009	3.78959
2.22152	2.30827	5.69031
1.26802	2.34737	3.84568
2.62325	2.21342	3.89105
1.3916	1.42842	2.99888
3.32367	1.76974	2.78308
1.9942	1.76974	3.306
0.806094	1.23314	2.41828
1.05108	3.31968	3.83747
1.85581	2.87725	3.69292
2.5235	1.65984	3.15313
1.72516	1.16257	4.60309
1.2898	4.08257	2.70978
1.52942	1.19016	2.59966
3.4672	1.52942	3.32367
1.8973	3.83211	3.53833
1.48633	1.83825	3.88637
1.80245	2.43971	2.05519
3.91145	2.3647	5.27489
3.93836	1.53376	2.66133
1.64411	1.596	3.88273
2.66863	1.94803	4.19178
5.08463	1.55051	1.78433
2.02008	1.254	1.85581
1.49944	2.85	2.50025
1.64411	1.69472	3.65507
2.02966	1.6001	2.01689
1.80245	1.482	4.28195
1.37279	1.07548	1.88704
1.85581	2.43971	3.60502
1.3916	2.03935	3.62839
1.48633	1.9909	5.02797
1.25913	1.9909	2.33905
2.10205	2.12051	5.44795
0.974016	3.03548	4.62304
1.85581	2.15095	4.45911
1.14	2.35022	1.19016
3.13705	3.68813	2.02008
1.58369	2.57195	3.26051
2.33905	3.15757	2.99239
1.38692	2.78308	2.87725
1.63225	2.24842	3.42194
2.21342	3.42969	2.16896
2.85	3.06956	3.82367
2.40483	3.55099	2.80976
1.29983	3.06569	3.21229
1.64411	2.73839	4.34545
1.52942	3.00299	3.68106
2.06283	5.7244	2.82025
1.368	4.54746	5.20079
2.14183	2.66384	2.71126
2.16304	2.43949	3.1366
2.58461	1.482	3.14161
1.29983	3.04186	3.48772
1.17374	2.17797	1.58369
1.23314	2.8207	3.99319
1.52942	2.77841	3.87771
2.28	2.02966	2.8858
1.83825	2.09589	4.1341
1.73645	2.30827	2.39035
3.53947	1.88704	2.35022
2.26279	2.15095	3.92057
1.596	1.65984	5.49092
2.66133	3.95238	3.33404
1.32947	2.95739	3.55931
2.16896	2.09281	5.07904
1.9909	2.64115	3.81011
2.05519	2.38773	2.48976
1.37279	2.43971	2.67558
1.69472	3.54688	2.15095
2.12975	1.29983	3.45067
2.41566	4.92503	3.01929
1.69472	2.34737	3.9403
3.0674	1.3916	3.03548
0.729942	2.59966	3.91294
2.19108	1.52942	2.30827
1.63225	0.919068	3.02909
2.10205	3.56239	2.95967
1.83825	2.86892	2.61755
1.83825	3.65507	3.11163
2.24842	1.7401	3.02499
2.17797	1.58677	3.512
1.71	2.942	2.16304
2.06465	3.10114	5.15462
2.2914	2.66133	4.82528
2.06465	2.74079	3.51929
2.90198	2.71936	2.67113
1.55051	2.46616	1.14
1.64411	4.64447	3.42
3.19713	3.03103	4.12099
1.88009	1.69472	3.16133
1.82753	3.77853	2.48178
1.55051	2.85	2.70647
1.77338	2.51062	3.7042
1.38692	2.20168	2.35022
2.10205	0.919068	3.10114
2.19279	1.12279	2.8801
1.80245	2.5235	2.20168
2.30827	2.44861	4.34101
1.21182	4.36335	2.81557
2.38043	1.14	4.66773
2.24842	1.12279	3.68551
1.82753	4.20569	3.01188
2.82025	3.42946	4.80556
2.942	4.85743	3.36859
2.39674	1.38692	2.93128
1.88704	1.63225	1.368
4.3019	2.17797	2.63192
3.14218	1.8973	3.79472
1.73645	5.3246	3.42194
4.25505	4.98009	4.23031
3.53628	2.65221	4.67822
1.824	2.80406	3.20101
2.10205	1.49944	3.1448
4.69064	2.80953	2.66863
1.83825	1.05108	3.52716
4.14344	2.20168	3.67639
1.88009	1.38692	2.66133
2.88397	1.69472	3.01826
3.57048	1.45988	1.62028
0.980628	2.28	2.67113
1.29983	1.88009	3.52226
1.61219	2.02008	5.25517
1.94803	1.27452	3.4672
3.04266	1.38692	3.09692
2.97403	1.88009	3.69394
2.30827	2.20168	2.62451
3.876	2.86254	3.99
2.34213	2.21365	3.22848
4.03047	2.02966	2.53126
1.97003	2.12975	3.1366
3.65507	3.24045	3.61118
2.06944	2.23679	4.8002
2.27145	1.33437	3.92719
1.91098	2.692	2.46947
0.764712	1.76974	4.18597
2.67661	1.44199	3.8255
3.64982	2.41007	2.16896
3.64994	2.5235	1.82753
4.19178	2.17797	1.71
4.44748	1.48633	3.35479
2.10205	2.12051	4.17468
2.77145	2.46616	2.10205
2.24557	2.40483	3.87931
2.80702	2.29425	3.89356
2.69302	1.7401	1.27452
3.49923	1.94803	3.2645
3.376	1.482	3.35662
1.89981	3.01051	2.58461
3.54141	1.8973	4.47952
1.1457	3.10547	1.80245
2.53422	2.09281	1.73645
0.806094	1.48633	2.69051
1.88704	2.30827	3.64982
1.71	1.37279	6.07118
1.78433	1.2898	4.2913
1.938	3.22438	6.08384
1.52942	1.32947	3.57971
2.43709	2.91623	3.51188
1.52099	4.42696	3.5413
8.56197	3.84009	5.41705
1.9909	1.71	3.96549
1.33437	4.4867	4.88228
1.596	2.43971	3.49718
1.8973	1.55051	3.28229
2.67113	3.11163	4.01599
2.40483	1.3916	5.15531
1.25913	2.21342	3.32036
1.86971	1.9909	4.40165
2.166	1.94826	4.51702
1.938	1.23314	4.61141
1.62028	1.88704	1.938
2.35022	1.9942	5.18164
2.57195	2.01689	2.82788
2.12975	1.53376	4.93894
1.45988	1.95134	3.41624
2.35022	2.70978	2.70237
1.41007	3.67639	2.01689
1.74386	1.55051	3.06956
1.21182	2.45567	4.30133
2.43709	1.938	3.36859
2.508	3.16749	3.32983
2.53126	1.85581	2.57948
2.27145	2.95967	2.59225
1.44199	2.81557	4.63729
2.18983	1.44199	2.69051
1.026	1.69472	2.61071
1.12849	2.30827	5.608
1.01962	1.96137	2.7026
1.14	1.938	5.04952
0.940044	1.17374	3.56877
1.53376	1.76974	5.00266
1.16257	1.94131	4.13079
1.29983	1.69472	5.58235
1.19016	2.51837	2.62907
0.940044	2.10205	2.97278
1.69472	1.58779	3.82367
1.69472	1.84167	2.80873
1.48633	1.21182	2.39674
1.69472	1.93469	3.29209
0.919068	2.52692	5.42549
1.21182	5.07106	4.7766
1.83825	4.23088	2.45567
1.16257	4.33348	2.19279
1.05108	2.35022	3.31387
1.76974	2.41566	4.14094
2.12975	3.10114	1.82753
1.82753	4.28275	4.65508
1.62028	2.94166	4.85401
1.45988	4.23191	2.29425
0.96729	5.3368
1.33437	4.58554
2.79596	3.72734
2.02076	5.81856
1.1457	3.55954
1.14	1.29983
1.1457	2.32925
1.25913	2.90643
0.974016	2.15369
2.12975	4.36335
1.482	4.31809
2.40346	2.75732
1.3916	2.90643
1.83825	4.13467
2.35022	5.24092
1.3916	4.00037
1.33437	3.64264
1.08152	5.0624
1.37746	1.96137
1.48633	2.77613
1.96798	3.07481
1.69472	1.63237
1.3916	3.53959
1.45988	1.61219
2.10205	3.11368
1.62028	4.92993
2.21342	4.25357
1.68321	2.58951
1.45988	3.078
2.21342	1.71
1.08152	2.91316
1.44381	2.67957
1.1457	3.15313
1.19016	4.09488
1.82753	4.04825
2.3069	3.63546
1.026	2.51837
1.368	4.70478
1.85581	2.1375
1.25913	4.11825
1.85581	6.50199
1.65984	3.28468
2.39674	2.95693
1.55051	3.55258
1.3916	2.08027
1.85581	3.31387
2.052	4.49251
1.88704	7.72681
1.52942	2.30554
1.64411	3.26644
1.17374	2.05519
2.66863	2.18983
2.89663	2.27145
2.44769	3.59864
2.33757	3.51644
1.55051	2.01689
1.80245	3.70078
2.28	3.41384
2.26279	3.10114
1.1457	1.12073
2.85228	3.56877
1.63225	2.24557
1.52099	2.75002
1.65984	2.14514
2.37223	2.19484
1.37279	2.48999
2.24842	3.50892
1.29983	2.90347
3.11368	2.872
1.17374	3.67445
3.08017	2.23976
1.7401	3.65484
2.89799	2.72962
2.96617	2.85
1.9909	4.90952
2.87223
1.94131
2.35022
1.42842
1.83825
1.62028
2.28
0.980628
2.32583
2.92
3.30919
3.76394
3.48019
3.55201
2.87052
2.56181
2.40483
2.97278
3.49581
2.85638
2.86379
3.21548
3.57686
3.56204
3.91989
1.63225
1.84167
2.17307
2.43971
1.14
1.53376
2.13556
3.68482
2.87041
2.02966
2.23976
3.6016
5.67526
1.55051
3.11687
3.72005
2.08027
2.98452
3.73247
1.53376
1.52942
2.3085
1.69472
2.10353
2.91464
2.53308
1.78068
1.91098
3.64264
1.98007

## Sheet: Statistics Fig1b mIMCD3
Table Analyzed	Fig1b_IMCD_Lenght										Number of families	1
Data sets analyzed	A-C										Number of comparisons per family	3
											Alpha	0.05
ANOVA summary
F	125.2										Tukey's multiple comparisons test	Mean Diff,	95,00% CI of diff,	Below threshold?	Summary	Adjusted P Value
P value	<0,0001										DMEM+10%FBS vs. DMEM+0%FBS	-0.4731	-0,6527 to -0,2934	Yes	****	<0,0001	A-B
P value summary	****										DMEM+10%FBS vs. HBSS	-1.312	-1,507 to -1,117	Yes	****	<0,0001	A-C
Significant diff. among means (P < 0.05)?	Yes										DMEM+0%FBS vs. HBSS	-0.839	-1,041 to -0,6375	Yes	****	<0,0001	B-C
R squared	0.2186
											Test details	Mean 1	Mean 2	Mean Diff,	SE of diff,	n1	n2	q	DF
Brown-Forsythe test											DMEM+10%FBS vs. DMEM+0%FBS	2.103	2.576	-0.4731	0.07652	361	306	8.743	895
F (DFn, DFd)	7,977 (2, 895)										DMEM+10%FBS vs. HBSS	2.103	3.415	-1.312	0.08297	361	231	22.36	895
P value	0.0004										DMEM+0%FBS vs. HBSS	2.576	3.415	-0.839	0.08583	306	231	13.82	895
P value summary	***
Are SDs significantly different (P < 0.05)?	Yes
Bartlett's test
Bartlett's statistic (corrected)	14.65
P value	0.0007
P value summary	***
Are SDs significantly different (P < 0.05)?	Yes
ANOVA table	SS	DF	MS	F (DFn, DFd)	P value
Treatment (between columns)	242.8	2	121.4	F (2, 895) = 125,2	P<0,0001
Residual (within columns)	867.9	895	0.9697
Total	1111	897
Data summary
Number of treatments (columns)	3
Number of values (total)	898
Table Analyzed	Fig1b_IMCD_Frequency										Number of families	1
Data sets analyzed	A-C										Number of comparisons per family	3
											Alpha	0.05
ANOVA summary
F	5.564										Tukey's multiple comparisons test	Mean Diff,	95,00% CI of diff,	Below threshold?	Summary	Adjusted P Value
P value	0.043										DMEM+10%FBS vs. DMEM+0%FBS	-1.81	-12,83 to 9,209	No	ns	0.8721	A-B
P value summary	*										DMEM+10%FBS vs. HBSS	9.351	-1,669 to 20,37	No	ns	0.0895	A-C
Significant diff. among means (P < 0.05)?	Yes										DMEM+0%FBS vs. HBSS	11.16	0,1416 to 22,18	Yes	*	0.0476	B-C
R squared	0.6497
											Test details	Mean 1	Mean 2	Mean Diff,	SE of diff,	n1	n2	q	DF
Brown-Forsythe test											DMEM+10%FBS vs. DMEM+0%FBS	72.27	74.08	-1.81	3.591	3	3	0.7128	6
F (DFn, DFd)	0,2042 (2, 6)										DMEM+10%FBS vs. HBSS	72.27	62.92	9.351	3.591	3	3	3.682	6
P value	0.8207										DMEM+0%FBS vs. HBSS	74.08	62.92	11.16	3.591	3	3	4.395	6
P value summary	ns
Are SDs significantly different (P < 0.05)?	No
Bartlett's test
Bartlett's statistic (corrected)
P value
P value summary
Are SDs significantly different (P < 0.05)?
ANOVA table	SS	DF	MS	F (DFn, DFd)	P value
Treatment (between columns)	215.3	2	107.6	F (2, 6) = 5,564	P=0,0430
Residual (within columns)	116.1	6	19.35
Total	331.4	8
Data summary
Number of treatments (columns)	3
Number of values (total)	9

## Sheet: Fig1b MDCK
Cilium Length (μm)				Ciliated cells Frequency (%)
10%FBS	0%FBS	HBSS		10%FBS	0%FBS	HBSS
1.05108	2.56329	1.19016		13.0165	24.2623	46.6368
1.23473	1.45988	1.44335		17.154	20.3762	28.169
1.69472	1.78068	1.05108		19.8547	22.7907	32.3077
1.21228	1.95134	3.08017
0.930468	1.6001	2.38192
1.07981	2.23976	2.43709
1.01962	1.6001	3.26644
1.7621	1.14	1.55051
1.62028	1.80245	0.89034
1.95134	1.08152	2.12975
1.49614	1.23314	2.46092
0.764712	1.78068	5.40497
1.85022	0.822054	2.27145
1.34383	2.05519	6.32016
1.92079	1.72516	1.12279
2.79471	2.29186	1.69472
1.37279	1.41007	6.80192
2.37895	1.74386	25.3145
1.41007	1.14	3.67992
1.08152	1.27452	3.85753
0.919068	1.6001	1.27452
1.14	1.05108	2.10934
1.64411	1.48633	1.14
1.29105	1.71376	3.62292
1.23473	1.16257	10.2748
1.49944	1.33437	2.19279
2.05519	1.7401	1.80245
1.05108	1.69472	3.31387
1.71057	0.89034	12.5866
1.38692	3.37873	11.2496
0.974016	2.12051	2.15095
0.729942	2.166	1.80245
1.48633	1.12518	3.57789
0.729942	0.89034	2.56181
1.37279	1.08152	6.12887
1.29983	2.24842	3.04357
1.26107	1.96308	2.88625
0.974016	2.35022	1.25913
2.85912	1.3916	2.16896
1.07548	1.22778	2.28285
1.026	1.53376	2.90643
2.09281	2.06465	5.91888
2.11413	2.34737	1.52099
1.27919	2.32514	3.78959
1.05108	1.482	1.27452
1.89707	1.65984	5.7
1.01962	1.33437	1.58779
1.52099	0.980628	7.50154
2.30827	2.74546	3.08644
1.78068	2.45567	3.29027
1.64627	2.81557	1.37279
1.62028	1.69472	3.91772
1.22778	1.67432	2.12975
1.01962	1.42842	2.38043
1.29983	1.83825	2.23976
1.38692	2.1424	1.2898
1.33437	1.8973	1.86971
0.912	1.61891	3.19405
1.08152	1.12279	2.66863
0.822054	1.482	2.964
1.23314	1.1457	2.052
2.54915	1.17374	3.82367
1.05108	1.55051	1.6001
2.34897	1.254	2.46582
1.55051	1.74956	0.644898
2.25047	1.8973	1.71376
1.58369	2.03387	2.68504
1.45988	1.55051	1.14
1.99363	1.81625	2.02008
2.27145	1.72129	1.2898
1.79778	2.45567	3.21366
1.80245	1.17374	3.25459
1.98383	1.37746	1.94803
1.3916	1.96798	1.96798
1.63989	1.17374	4.23031
1.72516	1.34873	1.32947
2.92672	0.698022	1.94803
1.1457	0.764712	1.8973
0.980628	0.806094	2.15095
0.919068	1.62792	1.73645
1.12279	0.693462	1.05108
1.69472	2.33461	1.88009
1.21182	1.08152	2.74079
1.25913	1.45988	1.83825
1.29983	0.822054	1.482
1.12279	1.38692	1.7401
1.12279	2.20807	3.15313
1.07548	1.60147	2.92547
2.10216	0.82992	1.64411
2.49785	0.806094	3.21833
0.919068	1.76974	3.02921
1.74386	1.49009	1.96137
1.74614	2.26096	2.77613
2.42638	1.16257	1.1457
2.15699	1.74545	1.37279
2.15506	2.05382	1.96798
1.1457	1.24602	2.05519
1.98702	1.74386	2.87725
1.54219	2.02966	1.25913
1.45817	1.29983	2.622
1.74386	1.19016	3.06956
1.91098	1.06305	3.16133
1.70316	0.764712	1.63225
1.64411	0.822054	1.254
1.80245	0.96729	1.88704
1.78433	2.60627	2.74079
1.87302	1.44199	1.39308
1.86971	1.58369	1.78433
1.2898	1.83825	1.9909
1.65197	1.08152	2.28285
2.6725	0.72105	1.71
1.53376	1.63225	2.01689
2.84327	1.63225	1.76974
3.32367	1.93469	1.03227
1.26802	1.37279	1.39992
0.822054	1.48633	1.55051
1.22778	1.23314	0.919068
0.89034	1.64411	2.54129
1.45099	1.38692	1.63978
1.34121	1.22778	2.10205
1.78068	1.90528	2.02008
1.78068	1.01962	11.3234
1.84167	1.85581	2.58415
1.64411	1.45988	6.53129
1.83107	2.30827	4.28526
1.68321	1.95134	8.3904
1.824	2.09281	1.80907
1.33437	1.42842	1.87234
1.08152	2.67113	2.46719
2.33233	1.12279	2.62451
1.6001	2.47289	2.24797
1.85581	2.06465	1.29983
1.61139	1.82753	1.12279
2.09281	2.052	2.80748
1.9942	1.85581	1.48633
1.45988	1.48633	1.71376
1.48633	2.39161	1.32947
1.61219	2.83165	2.00036
1.88009	2.05519	2.10205
1.72915	1.55051	1.65984
2.12348	1.76974	3.72438
1.99671	1.64411	1.63225
2.02966	2.15186	2.57857
1.23314	0.96729	1.05108
1.27862	2.54915	1.83825
1.96582	1.55393	2.65198
1.16257	0.96729	1.94803
1.52099	1.69472	2.90996
2.24751	1.08152	2.35273
0.89034	1.41007	2.27145
1.77338	1.482	2.30554
0.411084	1.71	1.58369
0.729942	1.27452	1.29983
1.64012	1.27452	2.18983
1.58962	1.596	1.57879
1.32947	1.60124	1.026
0.792528	1.25913	1.52133
1.22778	1.94131	6.08065
0.764712	1.254	8.20903
1.49944	1.51392	1.94142
1.3916	1.03227	2.33905
0.729942	1.72516	2.50025
0.974016	1.63225	1.29983
1.23314	1.254	1.32947
1.19016	1.33437	1.63225
1.96582	1.2898	1.61219
1.05108	1.03227	3.08017
1.81146	1.27452	1.15129
2.18983	1.78866	0.919068
2.01404	2.27658	4.76349
1.482	1.29983	1.63601
0.729942	1.27452	1.72516
0.72105	1.55051	2.02966
0.870276	1.33437	1.05108
1.83825	2.3256	1.29983
1.49944	1.52942	1.44199
0.764712	1.53376	1.552
3.03297	1.69472	2.71434
1.41007	1.78433	1.88704
1.58369	1.9909	2.13545
1.596	0.822054	1.23314
0.764712	1.74386	3.05246
2.05519	1.52099	2.38876
1.482	1.34383	2.1155
0.96729	1.33471	0.919068
1.81146	0.974016	2.80406
0.919068	1.74386	1.64411
0.72105	0.980628	1.32947
0.798		1.71
0.980628		1.3916
0.980628		1.45988
1.53376		2.28057
1.64411		1.44199
1.48633		2.39674
1.07548		1.64411
1.71057		1.69472
1.23314		1.2898
2.59966		1.45988
1.73645		3.01963
1.41007		3.06318
1.17374		19.7879
1.55051		2.43971
3.11562		2.51837
3.45659		1.16257
2.37679		1.22778
1.74386		1.54858
3.62908		2.08164
0.89034		1.026
2.62588		1.72402
1.97015		1.1473
1.24602		1.34212
1.64411		1.84167
1.34383		1.80952
2.91373		2.11185
1.85581		2.71012
2.21342		1.9909
2.10205		2.17797
0.729942		7.28357
1.52099		13.3916
1.33437		21.9116
1.41121		3.28252
1.27452		1.88009
1.62028		5.35925
1.42842		15.9093
2.61071		4.69315
1.45988		2.54915
1.80245		3.32367
0.82992
1.368
1.62028
1.48633
2.16896
1.71

## Sheet: Statistics Fig1b MDCK
Table Analyzed	Fig1b_MDCK_Length										Number of families	1
Data sets analyzed	A-C										Number of comparisons per family	3
											Alpha	0.05
ANOVA summary
F	36.12										Tukey's multiple comparisons test	Mean Diff,	95,00% CI of diff,	Below threshold?	Summary	Adjusted P Value
P value	<0,0001										DMEM+10%FBS vs. DMEM+0%FBS	-0.02603	-0,4593 to 0,4073	No	ns	0.9891	A-B
P value summary	****										DMEM+10%FBS vs. HBSS	-1.328	-1,741 to -0,9161	Yes	****	<0,0001	A-C
Significant diff. among means (P < 0.05)?	Yes										DMEM+0%FBS vs. HBSS	-1.302	-1,738 to -0,8664	Yes	****	<0,0001	B-C
R squared	0.1007
											Test details	Mean 1	Mean 2	Mean Diff,	SE of diff,	n1	n2	q	DF
Brown-Forsythe test											DMEM+10%FBS vs. DMEM+0%FBS	1.567	1.593	-0.02603	0.1845	233	188	0.1995	645
F (DFn, DFd)	22,63 (2, 645)										DMEM+10%FBS vs. HBSS	1.567	2.895	-1.328	0.1755	233	227	10.71	645
P value	<0,0001										DMEM+0%FBS vs. HBSS	1.593	2.895	-1.302	0.1855	188	227	9.926	645
P value summary	****
Are SDs significantly different (P < 0.05)?	Yes
Bartlett's test
Bartlett's statistic (corrected)	841.5
P value	<0,0001
P value summary	****
Are SDs significantly different (P < 0.05)?	Yes
ANOVA table	SS	DF	MS	F (DFn, DFd)	P value
Treatment (between columns)	255.8	2	127.9	F (2, 645) = 36,12	P<0,0001
Residual (within columns)	2283	645	3.54
Total	2539	647
Data summary
Number of treatments (columns)	3
Number of values (total)	648
Table Analyzed	Fig1b_MDCK_Frequency										Number of families	1
Data sets analyzed	A-C										Number of comparisons per family	3
											Alpha	0.05
ANOVA summary
F	7.809										Tukey's multiple comparisons test	Mean Diff,	95,00% CI of diff,	Below threshold?	Summary	Adjusted P Value
P value	0.0214										DMEM+10%FBS vs. DMEM+0%FBS	-5.801	-20,95 to 9,343	No	ns	0.5082	A-B
P value summary	*										DMEM+10%FBS vs. HBSS	-19.03	-34,17 to -3,885	Yes	*	0.0197	A-C
Significant diff. among means (P < 0.05)?	Yes										DMEM+0%FBS vs. HBSS	-13.23	-28,37 to 1,916	No	ns	0.0812	B-C
R squared	0.7225
											Test details	Mean 1	Mean 2	Mean Diff,	SE of diff,	n1	n2	q	DF
Brown-Forsythe test											DMEM+10%FBS vs. DMEM+0%FBS	16.68	22.48	-5.801	4.936	3	3	1.662	6
F (DFn, DFd)	0,9860 (2, 6)										DMEM+10%FBS vs. HBSS	16.68	35.7	-19.03	4.936	3	3	5.452	6
P value	0.4263										DMEM+0%FBS vs. HBSS	22.48	35.7	-13.23	4.936	3	3	3.79	6
P value summary	ns
Are SDs significantly different (P < 0.05)?	No
Bartlett's test
Bartlett's statistic (corrected)
P value
P value summary
Are SDs significantly different (P < 0.05)?
ANOVA table	SS	DF	MS	F (DFn, DFd)	P value
Treatment (between columns)	570.8	2	285.4	F (2, 6) = 7,809	P=0,0214
Residual (within columns)	219.3	6	36.54
Total	790	8
Data summary
Number of treatments (columns)	3
Number of values (total)	9

## Sheet: Fig 1e
nM/n of cells
Glutamine uptake			Glucose uptake			Glutamate production			Lactate production
CT	KO		CT	KO		CT	KO		CT	KO
0.0864	0.076		0.793	0.4304		0.0416	0.0242		0.5085	0.3332
0.0771	0.07		0.5286	0.3484		0.0514	0.0192		0.5196	0.3666
0.0694	0.0693		0.4121	0.3734		0.0507	0.0221		0.5427	0.3377
0.08	0.0697		0.4677	0.3799		0.0406	0.0189		0.512	0.3499
0.0879	0.072		0.5286	0.3453		0.0436	0.0199		0.5892	0.3133

## Sheet: Statistics Fig1e
Table Analyzed	Fig1e_Gln (Q)			Table Analyzed	Fig1e_Glucose					Table Analyzed	Fig1e_Glutamate			Table Analyzed	Fig1e_Lactate
Column B	Data Set-B			Column B	KO					Column B	Data Set-B			Column B	KO
vs.	vs,			vs.	vs,					vs.	vs,			vs.	vs,
Column A	Data Set-A			Column A	CT					Column A	Data Set-A			Column A	CT
Unpaired t test				Unpaired t test						Unpaired t test				Unpaired t test
P value	0.0397			P value	0.0349					P value	<0,0001			P value	<0,0001
P value summary	*			P value summary	*					P value summary	****			P value summary	****
Significantly different (P < 0.05)?	Yes			Significantly different (P < 0.05)?	Yes					Significantly different (P < 0.05)?	Yes			Significantly different (P < 0.05)?	Yes
One- or two-tailed P value?	Two-tailed			One- or two-tailed P value?	Two-tailed					One- or two-tailed P value?	Two-tailed			One- or two-tailed P value?	Two-tailed
t, df	t=2,454, df=8			t, df	t=2,537, df=8					t, df	t=9,894, df=8			t, df	t=11,18, df=8
How big is the difference?				How big is the difference?						How big is the difference?				How big is the difference?
Mean of column A	0.08016			Mean of column A	0.546					Mean of column A	0.04558			Mean of column A	0.5344
Mean of column B	0.0714			Mean of column B	0.3755					Mean of column B	0.02086			Mean of column B	0.3401
Difference between means (B - A) ± SEM	-0,008760 ± 0,003569			Difference between means (B - A) ± SEM	-0,1705 ± 0,06722					Difference between means (B - A) ± SEM	-0,02472 ± 0,002499			Difference between means (B - A) ± SEM	-0,1943 ± 0,01737
95% confidence interval	-0,01699 to -0,0005293			95% confidence interval	-0,3255 to -0,01552					95% confidence interval	-0,03048 to -0,01896			95% confidence interval	-0,2343 to -0,1542
R squared (eta squared)	0.4295			R squared (eta squared)	0.4458					R squared (eta squared)	0.9244			R squared (eta squared)	0.9399
F test to compare variances				F test to compare variances						F test to compare variances				F test to compare variances
F, DFn, Dfd	7,278, 4, 4			F, DFn, Dfd	18,29, 4, 4					F, DFn, Dfd	5,178, 4, 4			F, DFn, Dfd	2,843, 4, 4
P value	0.0805			P value	0.0156					P value	0.1403			P value	0.3358
P value summary	ns			P value summary	*					P value summary	ns			P value summary	ns
Significantly different (P < 0.05)?	No			Significantly different (P < 0.05)?	Yes					Significantly different (P < 0.05)?	No			Significantly different (P < 0.05)?	No
Data analyzed				Data analyzed						Data analyzed				Data analyzed
Sample size, column A	5			Sample size, column A	5					Sample size, column A	5			Sample size, column A	5
Sample size, column B	5			Sample size, column B	5					Sample size, column B	5			Sample size, column B	5

[truncated: 6 more sheets: Fig1f MEF, Statistics Fig1f MEF, Fig1f hRPE, Statistics Fig1f hRPE, Fig 1h, Statistics Fig1h]
