# Supplementary material for: Primary cilia sense glutamine availability and respond via asparagine synthetase
Source: Nat Metab. 2023 Mar 6;5(3):385–97. doi: 10.1038/s42255-023-00754-6 (PMC10042734; doi:10.1038/s42255-023-00754-6)
Supplement: Supplementary file 5 — Statistical source data. [file 42255_2023_754_MOESM5_ESM.xlsx]

## Sheet: Fig 2a
Cilium length (μm)
0%FBS	HBSS	HBSS+0.2mM Q	HBSS+0.5 mM Q	HBSS+1 mM Q	HBSS+2 mM Q	HBSS+4 mM Q
2.62462	3.31432	2.00629	2.35022	2.29243	5.88297	1.49944
2.81842	3.29369	2.53126	1.62028	2.39297	2.15984	2.3256
2.51096	4.54837	1.78068	3.00743	2.66509	2.12701	1.99261
3.34544	3.00789	1.94404	2.06739	2.2075	1.59372	1.53524
1.596	4.50004	2.40483	3.15438	1.72015	2.36903	1.3916
2.23315	1.54219	4.27306	0.926022	2.15768	2.97437	4.10468
2.37223	4.74434	2.69963	2.75025	2.0805	4.34705	1.25913
1.05108	4.97656	2.36767	1.52133	3.04483	1.70715	2.2246
1.53296	3.07458	1.596	1.824	2.40608	2.14594	2.36767
0.938904	3.99456	1.48633	1.5838	2.77658	2.27419	1.65095
1.03227	4.70638	2.41452	1.97984	1.32719	2.11892	2.19108
0.919068	3.53674	1.14	2.21342	1.29857	2.06454	2.64024
1.20327	0.738606	2.17831	2.19336	2.43424	2.35889	1.29789
1.05108	3.83507	3.23315	1.34121	1.82674	2.76952	2.17193
1.07548	5.40451	2.65894	4.71196	2.61983	2.29813	1.5553
1.61253	3.44633	1.37279	3.09419	1.89058	2.28958	2.8883
1.94826	4.23419	2.08905	1.81579	2.19074	1.94552	3.67502
1.45099	2.56523	2.05519	0.919068	2.23759	1.7597	2.14696
2.21468	4.88045	2.26279	2.736	1.87427	2.73953	2.91715
2.64913	1.41155	4.02534	2.65996	2.06351	1.10842	1.85204
1.69472	2.2784	2.20715	1.61139	2.34099	2.749	2.03387
1.45099	4.84774	2.26564	3.04517	1.45703	2.01769	2.20237
1.37746	3.99148	2.03433	0.89034	2.27704	1.88613	2.18219
1.938	3.10946	1.62005	1.78068	1.28934	2.27191	1.37929
2.0577	4.30019	1.85204	2.2857	3.82402	1.86082	2.49307
1.824	3.79506	1.34383	1.85603	2.31545	2.00549	1.29994
4.639	3.11676	1.22778	2.41258	2.1538	1.79493	1.5178
1.77338	2.49512	1.84167	1.37279	6.86804	2.03809	0.729942
1.55051	2.37838	1.05108	2.42273	1.50776	1.66828	1.23314
1.43822	3.1863	2.39731	1.7996	2.83165	1.83472	1.80245
1.74021	2.41133	2.11185	1.67021	2.76256	3.0479	0.919068
1.19996	3.11448	1.85911	2.09372	2.04744	1.96171	1.51004
2.0308	1.80975	3.10057	1.80576	1.76358	3.68345	2.2189
2.53536	2.18447	2.01073	2.44017	1.68652	2.93926	1.824
2.53741	3.20807	1.89981	2.02966	1.7173	1.85683	1.69472
1.33437	4.51018	1.39992	2.0422	1.56226	1.94404	1.85204
1.75332	3.77579	3.1049	1.94609	0.932748	1.75856	1.87108
1.42181	3.91328	3.46024	2.84031	2.08871	2.27761	1.11355
1.15847	3.27568	3.54643	2.6635	5.94339	1.85592	1.77338
1.10443	4.03594	2.56853	2.56477	8.22031	1.32707	2.56055
2.22175	3.34168	1.49146	1.6229	2.02863	1.79425	1.80245
1.51392	1.85581	1.73508	1.14	2.65928	2.11162	1.91144
3.4672	6.4027	2.10592	1.37746	1.17614	1.53911	2.44929
2.26279	3.8516	2.78753	2.82275	1.55906	1.74694	1.21182
1.22778	3.62862	2.73794	2.03935	2.62086	1.87063	2.5267
1.23473	3.2889	1.76198	1.78672	2.06078	1.54858	0.980628
2.27362	4.04609	4.67594	2.46833	2.77522	0.756618	1.63305
3.06797	4.139	3.46811	2.12747	1.86971	1.20464	2.82446
3.2197	4.16989	2.10296	2.2678	2.06386	1.04162	4.09431
3.00903	2.33985	2.37223	2.77989	1.22459	1.61948	2.5813
0.96729	2.47289	2.11584	2.10205	2.58632	2.34646	1.7996
1.16348	1.35649	2.02111	2.26313	1.44142	2.02498	3.75174
1.12849	1.83221	2.78308	3.46161	1.43218	1.56682	1.62028
1.80245	2.40506	2.01552	3.79985	1.95556	1.61378	1.27862
1.368	1.91919	2.2189	2.31295	1.32137	2.55634	1.8973
1.00639	4.69167	2.97403	2.41566	1.31111	3.65712	2.16896
1.026	3.20192	2.60593	2.62599	2.95408	1.61093	2.53604
1.14	4.19816	1.71	2.23828	3.42524	1.48838	2.57948
1.23473	3.89937	1.9942	1.18389	2.15221	0.760038	1.71
1.26346	4.09796	2.12051	2.42022	3.03514	1.58939	1.92079
0.912	2.63477	2.85616	2.04983	2.01381	1.45498	2.69747
3.03308	3.01188	2.35022	1.3916	2.01643	1.86481	2.03387
8.21393	1.596	1.33882	2.66201	1.89981	2.32993	1.66622
1.77646	3.8068	1.93162	1.79653	2.29619	2.10889	2.19769
1.76552	2.83358	2.14468	2.12154	1.84463	2.29676	2.0308
2.18983	2.74797	2.28	1.70031	2.43344	1.70156
1.29983	5.35264	2.052	3.29483	2.14958	1.75594
1.12849	2.47175	2.7596	2.29448	1.47915	2.8386
2.87052	3.18106	2.394	2.33905	2.06032	3.00971
3.24581	2.61014	1.92079	1.80245	2.37861	1.56237
2.50025	2.12656	1.89263	1.37746	2.05861	2.04596
1.55108	4.35161	2.05519	2.62451	1.45407	1.43047
1.29983	1.2149	2.52852	1.90369	2.25606	2.3085
2.41908	4.35708	1.03489	1.85831	2.20852	2.99934
	2.48075	1.96205	1.84224	2.14263	1.18754
	3.93916	1.482	2.54505	1.98793	1.69894
	2.1896	2.82743	2.42638	2.67569	1.15151
	4.52398	2.85	3.0104	2.35159	2.17888
	4.9802	1.68378	2.77932	3.09202	2.29858
	4.12418	1.40961	2.35057	2.14822	1.74203
	3.07207	1.86971	2.73292	1.72037	1.99945
	3.31569	2.45214	3.57983	4.5869	1.68275
	2.03935	2.9811	3.19838	1.41884	1.67272
	3.69018	1.86971	3.23885	0.981084	1.2328
	1.89981	1.17374		1.29162	1.89058
	4.24319	1.08152		2.21947	1.92409
	3.61186	1.3916		1.97095	2.46354
	3.5112	1.026		2.48349	2.10547
	5.1992	2.87861		1.83734	1.09953
	3.83108	3.19075		0.992028	1.11629
	4.39333	2.05576		1.63738	2.50333
	3.96104	2.0577		2.66281	1.03808
		2.55611		1.93504	2.77841
		3.03206		2.2906	1.63305
		2.30257		1.99546	1.69415
		0.919068		2.10569	1.75537
		2.91202		1.42443
		3.05463		2.30656
		3.01496		2.69895
		3.94235		1.78501
		1.77783		2.35946
		0.798		1.9087
		2.10752		1.88305
		1.9649		2.19906
		2.50344		2.79642
		2.44245		1.38328
		3.58553		2.19507
		2.25047		3.4477
		1.552		1.55918
		1.86105		2.46115
		3.46834		1.425
		2.83279		1.72721
		2.72118		1.11059
		3.05531		1.58734
		3.40324		2.37701
		2.83586
		3.08416
		2.10216

## Sheet: Statistics Fig2a
Table Analyzed	Fig2a										Number of families	1
Data sets analyzed	A-G										Number of comparisons per family	21
											Alpha	0.05
ANOVA summary
F	28.93										Tukey's multiple comparisons test	Mean Diff,	95,00% CI of diff,	Below threshold?	Summary	Adjusted P Value
P value	<0,0001										0%FBS vs. HBSS	-1.464	-1,868 to -1,061	Yes	****	<0,0001	A-B
P value summary	****										0%FBS vs. HBSS+0.2mM Q	-0.3541	-0,7374 to 0,02927	No	ns	0.0921	A-C
Significant diff. among means (P < 0.05)?	Yes										0%FBS vs. HBSS+0.5 mM Q	-0.3144	-0,7266 to 0,09774	No	ns	0.2672	A-D
R squared	0.2142										0%FBS vs. HBSS+1 mM Q	-0.2864	-0,6717 to 0,09885	No	ns	0.2975	A-E
											0%FBS vs. HBSS+2 mM Q	-0.103	-0,5030 to 0,2969	No	ns	0.9883	A-F
Brown-Forsythe test											0%FBS vs. HBSS+4 mM Q	-0.1015	-0,5409 to 0,3380	No	ns	0.9935	A-G
F (DFn, DFd)	4,534 (6, 637)										HBSS vs. HBSS+0.2mM Q	1.11	0,7507 to 1,470	Yes	****	<0,0001	B-C
P value	0.0002										HBSS vs. HBSS+0.5 mM Q	1.15	0,7597 to 1,540	Yes	****	<0,0001	B-D
P value summary	***										HBSS vs. HBSS+1 mM Q	1.178	0,8163 to 1,540	Yes	****	<0,0001	B-E
Are SDs significantly different (P < 0.05)?	Yes										HBSS vs. HBSS+2 mM Q	1.361	0,9841 to 1,738	Yes	****	<0,0001	B-F
											HBSS vs. HBSS+4 mM Q	1.363	0,9440 to 1,782	Yes	****	<0,0001	B-G
Bartlett's test											HBSS+0.2mM Q vs. HBSS+0.5 mM Q	0.03965	-0,3294 to 0,4087	No	ns	>0,9999	C-D
Bartlett's statistic (corrected)	48.18										HBSS+0.2mM Q vs. HBSS+1 mM Q	0.06766	-0,2711 to 0,4064	No	ns	0.9971	C-E
P value	<0,0001										HBSS+0.2mM Q vs. HBSS+2 mM Q	0.251	-0,1043 to 0,6064	No	ns	0.36	C-F
P value summary	****										HBSS+0.2mM Q vs. HBSS+4 mM Q	0.2526	-0,1467 to 0,6520	No	ns	0.5003	C-G
Are SDs significantly different (P < 0.05)?	Yes										HBSS+0.5 mM Q vs. HBSS+1 mM Q	0.02801	-0,3430 to 0,3991	No	ns	>0,9999	D-E
											HBSS+0.5 mM Q vs. HBSS+2 mM Q	0.2114	-0,1749 to 0,5976	No	ns	0.6703	D-F
ANOVA table	SS	DF	MS	F (DFn, DFd)	P value						HBSS+0.5 mM Q vs. HBSS+4 mM Q	0.213	-0,2141 to 0,6400	No	ns	0.7597	D-G
Treatment (between columns)	132.6	6	22.1	F (6, 637) = 28,93	P<0,0001						HBSS+1 mM Q vs. HBSS+2 mM Q	0.1834	-0,1740 to 0,5408	No	ns	0.7343	E-F
Residual (within columns)	486.6	637	0.7639								HBSS+1 mM Q vs. HBSS+4 mM Q	0.185	-0,2162 to 0,5861	No	ns	0.8209	E-G
Total	619.3	643									HBSS+2 mM Q vs. HBSS+4 mM Q	0.001593	-0,4137 to 0,4169	No	ns	>0,9999	F-G
Data summary											Test details	Mean 1	Mean 2	Mean Diff,	SE of diff,	n1	n2	q	DF
Number of treatments (columns)	7										0%FBS vs. HBSS	1.926	3.391	-1.464	0.1365	74	92	15.17	637
Number of values (total)	644										0%FBS vs. HBSS+0.2mM Q	1.926	2.28	-0.3541	0.1296	74	118	3.864	637
											0%FBS vs. HBSS+0.5 mM Q	1.926	2.241	-0.3144	0.1393	74	84	3.191	637
											0%FBS vs. HBSS+1 mM Q	1.926	2.213	-0.2864	0.1303	74	115	3.11	637
											0%FBS vs. HBSS+2 mM Q	1.926	2.029	-0.103	0.1352	74	96	1.078	637
											0%FBS vs. HBSS+4 mM Q	1.926	2.028	-0.1015	0.1486	74	65	0.9657	637
											HBSS vs. HBSS+0.2mM Q	3.391	2.28	1.11	0.1216	92	118	12.92	637
											HBSS vs. HBSS+0.5 mM Q	3.391	2.241	1.15	0.1319	92	84	12.33	637
											HBSS vs. HBSS+1 mM Q	3.391	2.213	1.178	0.1223	92	115	13.63	637
											HBSS vs. HBSS+2 mM Q	3.391	2.029	1.361	0.1275	92	96	15.1	637
											HBSS vs. HBSS+4 mM Q	3.391	2.028	1.363	0.1416	92	65	13.61	637
											HBSS+0.2mM Q vs. HBSS+0.5 mM Q	2.28	2.241	0.03965	0.1248	118	84	0.4494	637
											HBSS+0.2mM Q vs. HBSS+1 mM Q	2.28	2.213	0.06766	0.1145	118	115	0.8355	637
											HBSS+0.2mM Q vs. HBSS+2 mM Q	2.28	2.029	0.251	0.1201	118	96	2.955	637
											HBSS+0.2mM Q vs. HBSS+4 mM Q	2.28	2.028	0.2526	0.135	118	65	2.646	637
											HBSS+0.5 mM Q vs. HBSS+1 mM Q	2.241	2.213	0.02801	0.1254	84	115	0.3157	637
											HBSS+0.5 mM Q vs. HBSS+2 mM Q	2.241	2.029	0.2114	0.1306	84	96	2.289	637
											HBSS+0.5 mM Q vs. HBSS+4 mM Q	2.241	2.028	0.213	0.1444	84	65	2.086	637
											HBSS+1 mM Q vs. HBSS+2 mM Q	2.213	2.029	0.1834	0.1208	115	96	2.146	637
											HBSS+1 mM Q vs. HBSS+4 mM Q	2.213	2.028	0.185	0.1356	115	65	1.929	637
											HBSS+2 mM Q vs. HBSS+4 mM Q	2.029	2.028	0.001593	0.1404	96	65	0.01605	637

## Sheet: Fig 2b
Cilium length (μm)
0FBS 8h	HBSS 4h	HBSS 6h	HBSS 8h	0%FBS 24h	HBSS 24h
1.02497	4.26474	0.920892	3.77488	2.36561	2.51279
1.28136	1.07981	1.51392	2.83393	1.89308	6.56914
1.62553	2.46662	3.25196	2.71651	1.64194	3.03229
0.72105	2.64206	2.692	3.6073	1.026	3.49786
1.95738	2.2189	2.7857	3.53582	1.026	3.80452
2.53456	1.19996	2.81956	0.806094	1.596	3.19496
1.5553	2.93105	3.22973	1.12849	2.02156	2.55919
1.69472	2.64537	1.44985	2.53126	2.2018	4.27318
2.26849	2.30656	3.15769	3.92434	0.96729	4.13797
1.71	1.26346	1.29994	1.3582	1.1009	2.23987
1.98189	2.97551	2.18014	3.00082	1.21182	1.2149
1.55154	3.078	2.57264	1.87313	1.05108	4.24285
0.939702	2.4298	1.77202	2.09361	2.00059	3.08359
1.51403	2.01997	1.15129	1.72516	1.95578	2.73532
0.870276	2.25127	0.939702	1.83905	2.24842	6.30386
1.43708	3.65632	2.19484	0.664734	2.11185	1.4234
1.2898	1.78729	3.89914	2.20202	1.55051	3.29072
2.64309	3.29836	2.32811	2.04185	2.26279	0.919068
1.45988	1.87313	2.6733	4.69338	1.94131	6.00677
1.47083	2.79836	3.49433	1.14	0.806094	6.50792
0.806094	2.71103	3.90929	3.64241	0.919068	2.8028
1.16257	2.50036	3.45762	1.94427	1.20464	2.20579
1.33471	3.08609	2.55394	1.59463	1.06989	4.05737
1.4307	2.68413	2.5235	3.73681	2.72483	2.75492
2.19279	3.34282	2.01632	1.43708	0.919068	1.86664
1.14	0.684	2.44769	3.09225	1.12279	3.49228
1.21182	1.01962	1.17374	1.37609	2.30223	2.97859
1.254	2.68664	1.84167	1.18617	1.12279	3.55349
1.17374	0.84417	2.00971	2.29607	0.965808	2.40346
2.53536	1.84167	3.42365	3.54278	2.51552	2.67946
2.2222	0.919068	3.24797	3.4672	2.42615	4.41625
1.23314	1.38692	2.04653	3.44257	2.54915	5.82449
1.12849	3.13546	2.12097	4.10423	1.99557	3.62474
1.482	0.822054	1.39468	1.08152	2.51427	3.56592
1.48907	0.771552	3.0251	1.71	2.15939	5.68985
2.29676	0.96729	2.55896	2.88967	1.96137	4.16066
2.30804	1.62815	2.84134	4.03081	1.37609	5.82711
1.1457	1.78022	2.74546	4.4672	1.25913	3.89515
1.07548	2.83495	1.62028	1.71376	1.05108	5.28128
1.04002	2.85285	3.23806	1.17454	2.44826	5.4899
1.29994	1.6001	1.14	2.16019	0.822054	1.77464
1.96604	2.44017	2.4396	1.74728	0.822054	3.07173
1.21182	1.87313	2.97027	3.23441	2.80976	4.22609
1.08482	1.38692	4.36073	1.88111	2.62713	2.942
1.07548	2.93128	3.4762	1.254	1.85581	4.05749
1.07548	2.57948	2.68128	1.74899	0.729942	4.06114
2.31021	3.2474	2.75789	2.05519	1.49146	3.7571
2.27829	1.95852	2.43949	0.892392	1.5089	5.21379
1.78068	1.71239	3.53902	2.74546	1.62815	2.6717
1.09508	2.57412	2.85593	2.508	0.881106	1.05108
	3.1252	1.37279	2.99204	1.78102	5.77547
	2.76028	2.78183	4.48271	1.09041	2.70454
	2.67957	3.96378	1.21364	1.07548	4.99172
	3.10616	1.254	7.76716	0.806094	2.95477
	2.35022	0.912	1.95464	0.99351	1.94564
	3.07492	0.980628	0.881106	1.15129	3.20009
	2.66874	3.55475	1.77737	1.62028	2.74603
	1.68378	3.5185	3.2433		5.07095
	1.33015	2.95385	0.981084		4.22427
		1.01962	1.71		3.24547
			2.1937
			3.33746
			2.36368
			4.70307
			2.31021
			3.22039
			2.90267
			1.27862
			2.8231

## Sheet: Statistics Fig2b
Table Analyzed	Fig2b										Number of families	1
Data sets analyzed	A-F										Number of comparisons per family	15
											Alpha	0.05
ANOVA summary
F	34.1										Tukey's multiple comparisons test	Mean Diff,	95,00% CI of diff,	Below threshold?	Summary	Adjusted P Value
P value	<0,0001										150K 0FBS 8h vs. 150K HBSS 8h	-0.9622	-1,488 to -0,4359	Yes	****	<0,0001	A-B
P value summary	****										150K 0FBS 8h vs. 150K HBSS 6h	-0.9308	-1,473 to -0,3883	Yes	****	<0,0001	A-C
Significant diff. among means (P < 0.05)?	Yes										150K 0FBS 8h vs. 150K HBSS 4h	-0.7229	-1,268 to -0,1782	Yes	**	0.0023	A-D
R squared	0.3282										150K 0FBS 8h vs. 150K 0%FBS 24h	-0.074	-0,6230 to 0,4750	No	ns	0.9989	A-E
											150K 0FBS 8h vs. 150K HBSS 24h	-2.103	-2,645 to -1,560	Yes	****	<0,0001	A-F
Brown-Forsythe test											150K HBSS 8h vs. 150K HBSS 6h	0.03136	-0,4688 to 0,5315	No	ns	>0,9999	B-C
F (DFn, DFd)	10,58 (5, 349)										150K HBSS 8h vs. 150K HBSS 4h	0.2393	-0,2631 to 0,7417	No	ns	0.748	B-D
P value	<0,0001										150K HBSS 8h vs. 150K 0%FBS 24h	0.8882	0,3810 to 1,395	Yes	****	<0,0001	B-E
P value summary	****										150K HBSS 8h vs. 150K HBSS 24h	-1.14	-1,641 to -0,6403	Yes	****	<0,0001	B-F
Are SDs significantly different (P < 0.05)?	Yes										150K HBSS 6h vs. 150K HBSS 4h	0.2079	-0,3116 to 0,7274	No	ns	0.8612	C-D
											150K HBSS 6h vs. 150K 0%FBS 24h	0.8568	0,3327 to 1,381	Yes	****	<0,0001	C-E
Bartlett's test											150K HBSS 6h vs. 150K HBSS 24h	-1.172	-1,689 to -0,6545	Yes	****	<0,0001	C-F
Bartlett's statistic (corrected)	78.1										150K HBSS 4h vs. 150K 0%FBS 24h	0.6489	0,1226 to 1,175	Yes	**	0.0062	D-E
P value	<0,0001										150K HBSS 4h vs. 150K HBSS 24h	-1.38	-1,899 to -0,8603	Yes	****	<0,0001	D-F
P value summary	****										150K 0%FBS 24h vs. 150K HBSS 24h	-2.029	-2,553 to -1,505	Yes	****	<0,0001	E-F
Are SDs significantly different (P < 0.05)?	Yes
											Test details	Mean 1	Mean 2	Mean Diff,	SE of diff,	n1	n2
ANOVA table	SS	DF	MS	F (DFn, DFd)	P value						150K 0FBS 8h vs. 150K HBSS 8h	1.527	2.49	-0.9622	0.1836	50	69	q	DF
Treatment (between columns)	166.7	5	33.34	F (5, 349) = 34,10	P<0,0001						150K 0FBS 8h vs. 150K HBSS 6h	1.527	2.458	-0.9308	0.1893	50	60	7.41	349
Residual (within columns)	341.2	349	0.9777								150K 0FBS 8h vs. 150K HBSS 4h	1.527	2.25	-0.7229	0.1901	50	59	6.953	349
Total	507.9	354									150K 0FBS 8h vs. 150K 0%FBS 24h	1.527	1.601	-0.074	0.1916	50	57	5.379	349
											150K 0FBS 8h vs. 150K HBSS 24h	1.527	3.63	-2.103	0.1893	50	60	0.5462	349
Data summary											150K HBSS 8h vs. 150K HBSS 6h	2.49	2.458	0.03136	0.1745	69	60	15.71	349
Number of treatments (columns)	6										150K HBSS 8h vs. 150K HBSS 4h	2.49	2.25	0.2393	0.1753	69	59	0.2541	349
Number of values (total)	355										150K HBSS 8h vs. 150K 0%FBS 24h	2.49	1.601	0.8882	0.177	69	57	1.93	349
											150K HBSS 8h vs. 150K HBSS 24h	2.49	3.63	-1.14	0.1745	69	60	7.097	349
											150K HBSS 6h vs. 150K HBSS 4h	2.458	2.25	0.2079	0.1813	60	59	9.241	349
											150K HBSS 6h vs. 150K 0%FBS 24h	2.458	1.601	0.8568	0.1829	60	57	1.622	349
											150K HBSS 6h vs. 150K HBSS 24h	2.458	3.63	-1.172	0.1805	60	60	6.626	349
											150K HBSS 4h vs. 150K 0%FBS 24h	2.25	1.601	0.6489	0.1836	59	57	9.18	349
											150K HBSS 4h vs. 150K HBSS 24h	2.25	3.63	-1.38	0.1813	59	60	4.997	349
											150K 0%FBS 24h vs. 150K HBSS 24h	1.601	3.63	-2.029	0.1829	57	60	10.76	349
																		15.69	349

## Sheet: Fig2c
Cilium length (μm)
0%FBS 24h	HBSS 24h	HBSS +Q 4h	HBSS +Q 6h	HBSS+Q 24h
2.736	3.01245	1.71057	2.83564	2.13636
2.58085	4.60115	1.87028	2.2792	1.80394
1.05393	3.24455	2.98224	2.60091	1.91737
1.19825	2.50458	3.25664	0.798228	1.84121
1.72516	3.03434	4.17149	2.62873	1.76107
1.69153	3.64207	3.64652	3.45169	1.62781
2.61299	3.62201	3.62839	3.52283	1.50594
2.05417	3.34373	2.56888	2.66452	1.71695
1.64867	6.09148	1.78729	2.98566	2.02988
1.97072	3.73088	3.8825	2.64058	0.808374
1.39479	1.92489	1.6196	2.81819	1.47379
1.19529	3.80372	3.27944	2.07925	1.38407
0.860244	3.63227	3.4135	2.36128	1.54322
0.929328	2.41372	3.52328	2.79232	1.50434
1.16075	3.33621	3.34955	3.41977	1.90654
0.834936	4.94908	2.39161	2.95545	1.23166
0.887376	4.99901	2.50994	3.06945	2.32195
0.927162	2.41315	3.38717	2.29904	2.72927
2.28171	5.1186	3.5389	2.23725	2.3305
2.56135	6.24013	2.66019	2.5699	2.11641
1.76791	3.11972	3.57607	1.55747	2.16247
2.74033	3.61152	1.42751	1.63499	3.39868
2.72962	3.06899	2.38214	2.67011	1.78216
1.65722	2.24603	3.60035	2.3582	2.45647
1.96582	6.14984	2.25857	2.00344	2.00651
1.45259	4.96858	4.52432	3.61961	1.34338
2.23098	1.52441	3.43927	2.60513	1.00103
3.67274	1.57058	2.05291	2.76507	1.89058
2.70203	4.48442	3.76371	3.14537	2.47129
2.8655	1.53182	1.4779	2.17181	1.93162
2.16292	4.84375	2.82572	4.39299	1.30986
2.80782	3.42296	2.36972	5.32163	2.76507
3.11402	1.72528	2.21798	2.88112	2.51495
1.8826	4.87179	2.45191	2.56067	1.52441
2.46536	1.06351	2.88671	4.07767	1.12336
2.82196	2.0748	1.77589	1.07126	2.47882
2.32685	0.849072	3.3565	0.673512	2.22551
0.887376	0.722418	2.45818	2.10934	1.89457
3.31193	4.21059	3.37645	3.11961	1.58141
2.92057	2.25731	2.27852	1.63259	2.25321
2.02384	3.63158	3.10456	2.19473	2.28718
2.38192	2.81717	2.72471	3.07811	2.12051
1.44506	5.713	4.03925	2.91099	2.12097
1.49716	2.1644	0.864234	2.17124	1.84338
0.918726	5.56514	2.06602	2.59852	2.01381
2.55246	2.50184	2.69165	2.80565	3.52385
2.67911	6.96073	2.40905	3.50892	2.22859
2.11322	5.0103	2.0504	1.30792	1.38658
1.91144	4.23533	2.4274	1.30051	2.37302
2.52533	1.34144	2.79608	3.09692	1.20783
2.82446	3.73601	2.82538	2.70419	2.52179
2.15893	4.92845	0.847476	2.44952	3.96435
2.59327	3.69383	3.13318	3.11995	2.49865
2.53456	2.4844	2.55805	1.8533	1.79892
1.24727	4.13216	2.41897	2.36493	2.05907
0.919866	4.79803	2.77921	2.60775	2.18743
2.33951	4.69555	2.72745	3.35821	1.6286
1.08881	0.866514	2.70522	2.109	1.03888
1.05849	1.74785	2.37861	3.45089	1.68777
0.750918	3.52682	2.16087	3.97769	1.36834
0.994878	3.52237	3.24877	3.227	1.44472
3.04141	3.4485	2.47813	3.78218	1.76381
1.29493	0.5814	2.88933	3.32333	1.49648
1.0667	3.06147	2.33255	2.7466	2.11573
1.63499	1.42705	4.04871	6.06674	1.69963
1.89103	3.76303	3.69554	2.63009	2.02567
2.8313	1.4136	2.53091	0.83619	0.797658
3.08712	3.44497	2.02259	2.11424	1.76677
1.36378	2.66293	2.872	3.2132	1.22767
2.2124	4.94384	3.28343	2.17558	1.00776
1.01186	0.770412	3.44725	3.11402	2.1106
1.51848	2.52077	2.97244	0.90972	2.08335
2.97779	3.66328	2.55075	2.30371	1.91908
2.36219	2.95773	1.28695	2.89765	1.66212
2.20111	3.5698	3.4428	3.7832	1.49899
4.07482	7.25211	1.96855	3.90028	1.83301
1.51688	2.21844	1.79561	2.71366	2.33324
2.15072	0.766194	4.0926	3.48373	2.35957
2.73429	4.11597	2.23166	3.33598	2.01244
1.6628	2.25526	1.77304	3.27397	1.8541
1.05005	5.39505	3.0959	0.742026	1.30017
1.0317	3.50265	4.34568	1.00035	2.44587
1.02851	4.4647	2.42033	0.67659	1.89787
	4.26406	2.58814	2.4005	1.69985
	3.64823	2.5601	3.25014	1.68025
	1.18412	2.70203	1.09087	2.37907
		2.66167	2.88922	2.08232
		2.17694	0.793326	2.07697
		3.42547	1.32536	2.05143
		2.4811	3.09339	1.71194
			2.44701	2.30953
			2.60821	1.10215
			2.29528	2.01347
			2.64104	1.15026
			2.12006	1.71992
			3.25356	1.09645
			1.38613	2.29151
				1.3859
				1.53398
				1.30325
				2.16896
				1.11572
				1.31077
				1.64342
				0.827412
				2.17991
				1.95442
				1.75332
				1.28991
				1.17785
				1.60558
				1.81169
				2.36037
				2.17968
				1.87621
				2.20419
				1.85717
				3.60012
				0.7638
				0.773262
				2.8003
				2.0756
				1.69165
				0.95247
				0.908238
				1.77623
				1.9209
				1.89343
				1.93663

## Sheet: Statistics Fig2c
Table Analyzed	Fig2c										Number of families	1
Data sets analyzed	A-C, E, F										Number of comparisons per family	10
											Alpha	0.05
ANOVA summary
F	41.94										Tukey's multiple comparisons test	Mean Diff,	95,00% CI of diff,	Below threshold?	Summary	Adjusted P Value
P value	<0,0001										0%FBS 24h vs. HBSS 24h	-1.399	-1,795 to -1,004	Yes	****	<0,0001	A-B
P value summary	****										0%FBS 24h vs. HBSS+Q 24h	0.1176	-0,2445 to 0,4796	No	ns	0.9009	A-C
Significant diff. among means (P < 0.05)?	Yes										0%FBS 24h vs. HBSS + Q 4h	-0.7773	-1,169 to -0,3857	Yes	****	<0,0001	A-E
R squared	0.259										0%FBS 24h vs. HBSS +Q 6h	-0.6349	-1,020 to -0,2502	Yes	****	<0,0001	A-F
											HBSS 24h vs. HBSS+Q 24h	1.517	1,159 to 1,875	Yes	****	<0,0001	B-C
Brown-Forsythe test											HBSS 24h vs. HBSS + Q 4h	0.6222	0,2341 to 1,010	Yes	***	0.0001	B-E
F (DFn, DFd)	24,03 (4, 480)										HBSS 24h vs. HBSS +Q 6h	0.7645	0,3834 to 1,146	Yes	****	<0,0001	B-F
P value	<0,0001										HBSS+Q 24h vs. HBSS + Q 4h	-0.8949	-1,248 to -0,5415	Yes	****	<0,0001	C-E
P value summary	****										HBSS+Q 24h vs. HBSS +Q 6h	-0.7525	-1,098 to -0,4067	Yes	****	<0,0001	C-F
Are SDs significantly different (P < 0.05)?	Yes										HBSS 20h + Q 4h vs. HBSS +Q 6h	0.1424	-0,2342 to 0,5190	No	ns	0.839	E-F
Bartlett's test											Test details	Mean 1	Mean 2	Mean Diff,	SE of diff,	n1	n2	q	DF
Bartlett's statistic (corrected)	116.5										0%FBS 24h vs. HBSS 24h	1.965	3.364	-1.399	0.1446	83	86	13.69	480
P value	<0,0001										0%FBS 24h vs. HBSS+Q 24h	1.965	1.847	0.1176	0.1322	83	129	1.257	480
P value summary	****										0%FBS 24h vs. HBSS + Q 4h	1.965	2.742	-0.7773	0.143	83	90	7.687	480
Are SDs significantly different (P < 0.05)?	Yes										0%FBS 24h vs. HBSS +Q 6h	1.965	2.6	-0.6349	0.1405	83	97	6.39	480
											HBSS 24h vs. HBSS+Q 24h	3.364	1.847	1.517	0.1308	86	129	16.4	480
ANOVA table	SS	DF	MS	F (DFn, DFd)	P value						HBSS 24h vs. HBSS + Q 4h	3.364	2.742	0.6222	0.1417	86	90	6.209	480
Treatment (between columns)	148.1	4	37.04	F (4, 480) = 41,94	P<0,0001						HBSS 24h vs. HBSS +Q 6h	3.364	2.6	0.7645	0.1392	86	97	7.768	480
Residual (within columns)	423.9	480	0.8831								HBSS+Q 24h vs. HBSS + Q 4h	1.847	2.742	-0.8949	0.1291	129	90	9.805	480
Total	572	484									HBSS+Q 24h vs. HBSS +Q 6h	1.847	2.6	-0.7525	0.1263	129	97	8.427	480
											HBSS 20h + Q 4h vs. HBSS +Q 6h	2.742	2.6	0.1424	0.1375	90	97	1.464	480
Data summary
Number of treatments (columns)	5
Number of values (total)	485

## Sheet: Fig2d
Cilium length (μm)
0%FBS	0%FBS noQ	0%FBS noQ + 0.5mM Q	0%FBS noQ + 1mM Q	0%FBS noQ + 2mM Q	0%FBS noQ + 4mM Q
5.71174	2.89104	1.05621	1.18503	1.53615	1.94245
1.80747	0.830148	3.3475	0.7182	1.54698	1.55051
1.81819	3.09031	1.06875	1.07285	1.79607	1.12313
1.06408	2.33198	1.06031	1.22493	1.7662	1.00263
1.4812	2.99854	1.24431	1.73303	1.30758	1.60364
1.37598	1.5561	2.1937	2.74797	1.91782	1.79447
1.43469	3.35377	2.0984	1.48736	1.41178	2.31591
1.53216	1.12894	1.02144	0.818862	0.828438	1.72539
2.00401	3.67297	0.783864	1.2263	1.12757	1.61994
3.82652	1.90186	1.79573	1.75275	2.38157	1.14194
1.92136	2.6562	0.903336	0.970026	1.2809	2.01723
0.941754	1.9445	0.83619	1.06636	1.3664	2.18253
1.83871	2.96981	1.00366	0.996246	0.77007	1.61846
2.06215	2.97551	2.69222	2.35684	1.0325	2.06169
2.36402	3.25071	1.00993	3.41179	0.911316	1.82012
2.0813	1.01084	1.03763	1.13339	1.60227	0.94107
1.7385	1.47607	2.17991	1.93743	0.968658	1.44039
1.08311	2.12234	0.917472	3.44383	2.25355	1.12153
2.23805	1.04663	1.05188	2.50458	2.40825	1.78045
1.96616	4.22758	1.53387	1.49956	1.78399	1.93333
1.49215	3.67034	1.70669	2.12371	4.51668	2.54038
1.15676	3.50447	1.35272	1.61276	1.79858	2.47004
2.68846	1.60193	1.2092	0.965124	2.90358	2.2645
1.52372	3.54141	1.07354	1.09075	1.38031	0.787398
3.11414	2.98258	1.28752	1.01574	1.67865	1.58813
1.77464	3.18334		0.75753	0.95589	2.25389
1.8916	2.73703		1.26118	2.17603	0.731652
0.924426	4.21105		2.24295	0.880422	1.12643
0.923856	2.75618		2.10478	0.898092	4.13398
2.14172	3.47518		1.13248	3.02271	0.843714
1.81636	0.9918		0.990774	2.66258	1.76757
1.22926	2.50298			2.18652	1.09178
1.09337	3.92114			1.75492	0.910746
0.978576	2.55531			2.29425	1.04401
2.05382					1.41907
1.76381					1.0366
1.97254					1.31921
2.20123					2.00036
2.31659					1.2426
1.75503					1.36469
2.45681
1.36515
1.58426
1.26323

## Sheet: Statistics Fig2d
Table Analyzed	Fig2d										Number of families	1
Data sets analyzed	C-H										Number of comparisons per family	15
											Alpha	0.05
ANOVA summary
F	9.679										Tukey's multiple comparisons test	Mean Diff,	95,00% CI of diff,	Below threshold?	Summary	Adjusted P Value
P value	<0,0001										75K 0%FBS vs. 75K 0%FBS noQ	-0.7613	-1,276 to -0,2466	Yes	***	0.0005	C-D
P value summary	****										75K 0%FBS vs. 75K 0%FBS noQ + 0.5mM Q	0.4398	-0,1246 to 1,004	No	ns	0.2234	C-E
Significant diff. among means (P < 0.05)?	Yes										75K 0%FBS vs. 75K 0%FBS noQ + 1mM Q	0.2912	-0,2373 to 0,8197	No	ns	0.6091	C-F
R squared	0.1933										75K 0%FBS vs. 75K 0%FBS noQ + 2mM Q	0.12	-0,3946 to 0,6346	No	ns	0.9849	C-G
											75K 0%FBS vs. 75K 0%FBS noQ + 4mM Q	0.2416	-0,2507 to 0,7340	No	ns	0.7197	C-H
Brown-Forsythe test											75K 0%FBS noQ vs. 75K 0%FBS noQ + 0.5mM Q	1.201	0,6073 to 1,795	Yes	****	<0,0001	D-E
F (DFn, DFd)	1,557 (5, 202)										75K 0%FBS noQ vs. 75K 0%FBS noQ + 1mM Q	1.052	0,4928 to 1,612	Yes	****	<0,0001	D-F
P value	0.1738										75K 0%FBS noQ vs. 75K 0%FBS noQ + 2mM Q	0.8813	0,3347 to 1,428	Yes	****	<0,0001	D-G
P value summary	ns										75K 0%FBS noQ vs. 75K 0%FBS noQ + 4mM Q	1.003	0,4772 to 1,529	Yes	****	<0,0001	D-H
Are SDs significantly different (P < 0.05)?	No										75K 0%FBS noQ + 0.5mM Q vs. 75K 0%FBS noQ + 1mM Q	-0.1486	-0,7545 to 0,4572	No	ns	0.9811	E-F
											75K 0%FBS noQ + 0.5mM Q vs. 75K 0%FBS noQ + 2mM Q	-0.3198	-0,9136 to 0,2740	No	ns	0.6325	E-G
Bartlett's test											75K 0%FBS noQ + 0.5mM Q vs. 75K 0%FBS noQ + 4mM Q	-0.1982	-0,7728 to 0,3764	No	ns	0.9199	E-H
Bartlett's statistic (corrected)	8.628										75K 0%FBS noQ + 1mM Q vs. 75K 0%FBS noQ + 2mM Q	-0.1712	-0,7309 to 0,3885	No	ns	0.9509	F-G
P value	0.1248										75K 0%FBS noQ + 1mM Q vs. 75K 0%FBS noQ + 4mM Q	-0.04958	-0,5889 to 0,4897	No	ns	0.9998	F-H
P value summary	ns										75K 0%FBS noQ + 2mM Q vs. 75K 0%FBS noQ + 4mM Q	0.1216	-0,4041 to 0,6473	No	ns	0.9855	G-H
Are SDs significantly different (P < 0.05)?	No
											Test details	Mean 1	Mean 2	Mean Diff,	SE of diff,	n1	n2	q	DF
ANOVA table	SS	DF	MS	F (DFn, DFd)	P value						75K 0%FBS vs. 75K 0%FBS noQ	1.858	2.62	-0.7613	0.1789	44	34	6.019	202
Treatment (between columns)	29.69	5	5.939	F (5, 202) = 9,679	P<0,0001						75K 0%FBS vs. 75K 0%FBS noQ + 0.5mM Q	1.858	1.419	0.4398	0.1962	44	25	3.171	202
Residual (within columns)	123.9	202	0.6136								75K 0%FBS vs. 75K 0%FBS noQ + 1mM Q	1.858	1.567	0.2912	0.1837	44	31	2.242	202
Total	153.6	207									75K 0%FBS vs. 75K 0%FBS noQ + 2mM Q	1.858	1.738	0.12	0.1789	44	34	0.949	202
											75K 0%FBS vs. 75K 0%FBS noQ + 4mM Q	1.858	1.617	0.2416	0.1711	44	40	1.997	202
Data summary											75K 0%FBS noQ vs. 75K 0%FBS noQ + 0.5mM Q	2.62	1.419	1.201	0.2064	34	25	8.231	202
Number of treatments (columns)	6										75K 0%FBS noQ vs. 75K 0%FBS noQ + 1mM Q	2.62	1.567	1.052	0.1945	34	31	7.652	202
Number of values (total)	208										75K 0%FBS noQ vs. 75K 0%FBS noQ + 2mM Q	2.62	1.738	0.8813	0.19	34	34	6.56	202
											75K 0%FBS noQ vs. 75K 0%FBS noQ + 4mM Q	2.62	1.617	1.003	0.1827	34	40	7.762	202
											75K 0%FBS noQ + 0.5mM Q vs. 75K 0%FBS noQ + 1mM Q	1.419	1.567	-0.1486	0.2106	25	31	0.9982	202
											75K 0%FBS noQ + 0.5mM Q vs. 75K 0%FBS noQ + 2mM Q	1.419	1.738	-0.3198	0.2064	25	34	2.192	202
											75K 0%FBS noQ + 0.5mM Q vs. 75K 0%FBS noQ + 4mM Q	1.419	1.617	-0.1982	0.1997	25	40	1.404	202
											75K 0%FBS noQ + 1mM Q vs. 75K 0%FBS noQ + 2mM Q	1.567	1.738	-0.1712	0.1945	31	34	1.245	202
											75K 0%FBS noQ + 1mM Q vs. 75K 0%FBS noQ + 4mM Q	1.567	1.617	-0.04958	0.1874	31	40	0.3741	202
											75K 0%FBS noQ + 2mM Q vs. 75K 0%FBS noQ + 4mM Q	1.738	1.617	0.1216	0.1827	34	40	0.9413	202

## Sheet: Fig2f
Cilium length (μm)						Average cilium length from 3 independent experiments
No Fast	Fast 48h	Fast 24h	Fast_24h_Q_24h			no Fast	Fast 48h	Fast 24h	Fast 24h + Q 24h
3.246	1.308	1.484	2.835			1.51	2.18	2	1.65
1.128	1.616	2.354	1.487			1.46	2.64	2.31	1.82
1.81	2.594	1.277	1.255			1.544	2.415	2.12	2.05
0.907	1.179	1.726	1.143
1.128	1.738	1.274	1.226
3.025	1.864	1.491	1.003
1.647	2.468	1.684	1.571
1.684	2.456	3.877	1.188
1.128	1.069	1.694	1.21
1.508	1.852	2.239	1.399
1.6	1.538	1.111	0.807
2.023	3.309	2.028	1.191
2.419	2.115	1.676	0.827
2.248	2.407	1.473	1.332
1.375	1.943	2.061	2.796
0.879	0.879	2.585	1.535
1.508	2.997	1.514	2
1.446	1.652	2.572	2.464
2.051	2.08	1.939	1.843
1.22	1.796	2.101	2.239
0.665	2.293	1.234	1.298
2.044	2.398	1.647	1.745
1.444	1.813	2.273	1.635
1.659	1.745	3.175	2.855
1.202	1.688	2.687	0.925
0.907	1.363	2.144	1.243
1.33	2.012	1.443	0.753
0.988	1.971	2.507	2.248
1.417	2.282	1.827	1.661
1.128	1.926	2.171	2.083
1.416	2.056	1.873	1.669
1.516	2.788	1.963	1.372
0.842	1.878	1.186	2.08
1.888	1.813	2.487	1.738
1.395	3.215	1.335	2.402
1.358	1.663	2.53	1.402
0.84	1.075	2.136	2.241
1.606	3.005	1.546	1.75
1.755	3.043	2.278	1.042
2.239	3.261	1.615	2.208
0.932	3.246	1.417	2.052
1.098	2.834	1.346	1.418
1.325	3.566	1.464	1.724
0.904	3.749	0.9	1.99
0.897	1.556	2.179	1.837
1.432	2.677	2.555	1.021
2.813	3.846	2.455	1.212
1.317	1.241	2.698	1.995
1.202	2.291	2.375	0.85
0.867	1.128	2.372	1.14
2.108	1.596	2.747	1.612
1.342	1.282	1.64	1.106
1.605	1.484	2.127	2.78
1.243	2.253	2.189	1.214
1.083	3.339	2.558	1.921
2.318	2.223	1.918	1.57
1.462	2.564	1.003	2.511
1.377	2.261	2.435	2.142
1.968	2.613	1.417	2.067
1.972	2.245	3.515	2.007
2.192	1.565	2.045	1.189
1.685	1.863	1.692	1.075
0.867	3.173	1.742	1.757
1.926	1.369	1.418	0.986
1.344	2.132	2.355	2.461
1.083	2.018	1.787	1.561
1.577	2.14	1.824	1.432
1.705	1.532	2.092	1.514
1.292	2.916	2.025	1.64
1.128	2.62	2.167	1.411
	3.451	2.247	1.052
		2.15	1.274
		2.712	1.711
		1.701	1.287
		2.382	1.13
		1.961	1.863
		2.284	1.021
		1.096	2.136
		2.392	2.226
		2.076	1.669
		2.205	2.547
			1.52
			1.773
			1.427
			1.065
			1.358
			1.021
			1.696
			2.564
			2.408
			1.803
			2.153
			2.162
			1.13
			1.305
			1.587
			1.668
			1.176
			2.525
			1.354
			1.517
			1.549
			1.848
			2.055
			1.842
			1.179
			1.406
			1.188
			1.738
			2.227
			1.757
			1.755
			0.914
			1.356
			1.577
			2.619
			1.86
			1.202
			1.679
			1.241
			1.836
			1.738
			1.491
			1.657
			2.704
			1.693
			1.098
			1.831

## Sheet: Statistics Fig2f
Table Analyzed	Fig2f										Number of families	1
Data sets analyzed	A-D										Number of comparisons per family	6
											Alpha	0.05
ANOVA summary
F	23.42										Tukey's multiple comparisons test	Mean Diff,	95,00% CI of diff,	Below threshold?	Summary	Adjusted P Value
P value	<0,0001										No Fast vs. Fast 48h	-0.6722	-0,9174 to -0,4271	Yes	****	<0,0001	A-B
P value summary	****										No Fast vs. Fast 24h	-0.4888	-0,7263 to -0,2513	Yes	****	<0,0001	A-C
Significant diff. among means (P < 0.05)?	Yes										No Fast vs. Fast_24h_Q_24h	-0.1392	-0,3555 to 0,07717	No	ns	0.3462	A-D
R squared	0.1688										Fast 48h vs. Fast 24h	0.1835	-0,05314 to 0,4201	No	ns	0.1893	B-C
											Fast 48h vs. Fast_24h_Q_24h	0.533	0,3177 to 0,7484	Yes	****	<0,0001	B-D
Brown-Forsythe test											Fast 24h vs. Fast_24h_Q_24h	0.3496	0,1429 to 0,5562	Yes	****	<0,0001	C-D
F (DFn, DFd)	4,503 (3, 346)
P value	0.0041										Test details	Mean 1	Mean 2	Mean Diff,	SE of diff,	n1	n2	q	DF
P value summary	**										No Fast vs. Fast 48h	1.51	2.182	-0.6722	0.09496	70	71	10.01	346
Are SDs significantly different (P < 0.05)?	Yes										No Fast vs. Fast 24h	1.51	1.999	-0.4888	0.092	70	81	7.513	346
											No Fast vs. Fast_24h_Q_24h	1.51	1.649	-0.1392	0.08381	70	128	2.349	346
Bartlett's test											Fast 48h vs. Fast 24h	2.182	1.999	0.1835	0.09165	71	81	2.831	346
Bartlett's statistic (corrected)	13.42										Fast 48h vs. Fast_24h_Q_24h	2.182	1.649	0.533	0.08342	71	128	9.036	346
P value	0.0038										Fast 24h vs. Fast_24h_Q_24h	1.999	1.649	0.3496	0.08004	81	128	6.177	346
P value summary	**
Are SDs significantly different (P < 0.05)?	Yes
ANOVA table	SS	DF	MS	F (DFn, DFd)	P value
Treatment (between columns)	22.33	3	7.445	F (3, 346) = 23,42	P<0,0001
Residual (within columns)	110	346	0.3178
Total	132.3	349
Data summary
Number of treatments (columns)	4
Number of values (total)	350
Table Analyzed	Length total in vivoFig2F_AVERAGE										Number of families	1
Data sets analyzed	A-C, E										Number of comparisons per family	6
											Alpha	0.05
ANOVA summary
F	15.36										Tukey's multiple comparisons test	Mean Diff,	95,00% CI of diff,	Below threshold?	Summary	Adjusted P Value
P value	0.0011										no Fast vs. Fast 48h	-0.907	-1,359 to -0,4552	Yes	***	0.0009	A-B
P value summary	**										no Fast vs. Fast 24h	-0.6387	-1,090 to -0,1869	Yes	**	0.0083	A-C
Significant diff. among means (P < 0.05)?	Yes										no Fast vs. Fast 24h + Q 24h	-0.3353	-0,7871 to 0,1165	No	ns	0.1594	A-E
R squared	0.852										Fast 48h vs. Fast 24h	0.2683	-0,1835 to 0,7201	No	ns	0.2993	B-C
											Fast 48h vs. Fast 24h + Q 24h	0.5717	0,1199 to 1,023	Yes	*	0.0155	B-E
Brown-Forsythe test											Fast 24h vs. Fast 24h + Q 24h	0.3033	-0,1485 to 0,7551	No	ns	0.2168	C-E
F (DFn, DFd)	0,8684 (3, 8)
P value	0.4963										Test details	Mean 1	Mean 2	Mean Diff,	SE of diff,	n1	n2	q	DF
P value summary	ns										no Fast vs. Fast 48h	1.505	2.412	-0.907	0.1411	3	3	9.092	8
Are SDs significantly different (P < 0.05)?	No										no Fast vs. Fast 24h	1.505	2.143	-0.6387	0.1411	3	3	6.402	8
											no Fast vs. Fast 24h + Q 24h	1.505	1.84	-0.3353	0.1411	3	3	3.361	8
Bartlett's test											Fast 48h vs. Fast 24h	2.412	2.143	0.2683	0.1411	3	3	2.69	8
Bartlett's statistic (corrected)											Fast 48h vs. Fast 24h + Q 24h	2.412	1.84	0.5717	0.1411	3	3	5.73	8
P value											Fast 24h vs. Fast 24h + Q 24h	2.143	1.84	0.3033	0.1411	3	3	3.041	8
P value summary
Are SDs significantly different (P < 0.05)?
ANOVA table	SS	DF	MS	F (DFn, DFd)	P value
Treatment (between columns)	1.375	3	0.4585	F (3, 8) = 15,36	P=0,0011
Residual (within columns)	0.2389	8	0.02986
Total	1.614	11
Data summary
Number of treatments (columns)	4
Number of values (total)	12

[truncated: 6 more sheets: Fig2h, Statistics Fig2h, Fig2i, Statistics Fig2i, Fig2j, Statistics Fig2j]
