# Supplementary material for: Primary cilia sense glutamine availability and respond via asparagine synthetase
Source: Nat Metab. 2023 Mar 6;5(3):385–97. doi: 10.1038/s42255-023-00754-6 (PMC10042734; doi:10.1038/s42255-023-00754-6)
Supplement: Supplementary file 6 — Statistical source data. [file 42255_2023_754_MOESM6_ESM.xlsx]

## Sheet: Fig 3c
ion intensity ATP/AMP			ion intensity GTP/GMP			ion intensity CTP/CMP
CT	KO		CT	KO		CT	KO
5.8124	3.77663		2.89477	1.1765		1.88619	0.494125
5.36485	3.52615		2.06475	1.40955		1.34725	0.742015
5.93064	3.86566		1.99898	1.76144		1.17567	0.887606
4.39443	3.83624		1.5292	1.19619		0.997946	0.748167
4.59716	3.56144		1.66684	0.922622		0.997308	0.606065

## Sheet: Statistics Fig3c
Table Analyzed	Fig3c_ATP/AMP				Table Analyzed	Fig3c_GTP/GMP				Table Analyzed	Fig3c_CTP/CMP
Column B	KO				Column B	KO				Column B	KO
vs.	vs,				vs.	vs,				vs.	vs,
Column A	CT				Column A	CT				Column A	CT
Unpaired t test					Unpaired t test					Unpaired t test
P value	0.0015				P value	0.0283				P value	0.011
P value summary	**				P value summary	*				P value summary	*
Significantly different (P < 0.05)?	Yes				Significantly different (P < 0.05)?	Yes				Significantly different (P < 0.05)?	Yes
One- or two-tailed P value?	Two-tailed				One- or two-tailed P value?	Two-tailed				One- or two-tailed P value?	Two-tailed
t, df	t=4,710, df=8				t, df	t=2,671, df=8				t, df	t=3,291, df=8
How big is the difference?					How big is the difference?					How big is the difference?
Mean of column A	5.22				Mean of column A	2.031				Mean of column A	1.281
Mean of column B	3.713				Mean of column B	1.293				Mean of column B	0.6956
Difference between means (B - A) ± SEM	-1,507 ± 0,3199				Difference between means (B - A) ± SEM	-0,7376 ± 0,2762				Difference between means (B - A) ± SEM	-0,5853 ± 0,1779
95% confidence interval	-2,244 to -0,7690				95% confidence interval	-1,375 to -0,1007				95% confidence interval	-0,9954 to -0,1751
R squared (eta squared)	0.7349				R squared (eta squared)	0.4713				R squared (eta squared)	0.5751
F test to compare variances					F test to compare variances					F test to compare variances
F, DFn, Dfd	19,38, 4, 4				F, DFn, Dfd	2,881, 4, 4				F, DFn, Dfd	6,000, 4, 4
P value	0.014				P value	0.3299				P value	0.1108
P value summary	*				P value summary	ns				P value summary	ns
Significantly different (P < 0.05)?	Yes				Significantly different (P < 0.05)?	No				Significantly different (P < 0.05)?	No
Data analyzed					Data analyzed					Data analyzed
Sample size, column A	5				Sample size, column A	5				Sample size, column A	5
Sample size, column B	5				Sample size, column B	5				Sample size, column B	5

## Sheet: Fig3e
OCR Normalized Data																																																OCR data
Time (minutes)	Ctrl*/											Ctrl*Q												KO*/											KO*Q													Time (minutes)	Ctrl*/
1.31326	73.7563	70.1474	91.8517	79.7644	103.69	82.2434	99.7182	100.753	79.7476	90.3325	115.709	86.4404	79.5039	82.4667	102.563	116.557	117.312	114.394	112.945	124.653	107.98	113.523	113.411	71.0824	89.7228	93.8968	76.2917	89.7495	95.6187	81.0688	87.6665	107.268	69.2157	54.1347	94.8193	91.3167	100.843	90.5071	99.3809	88.8898	88.7264	103.534	84.9949	72.1177	71.8677	63.1659		1.31326	119.375
7.83745	66.5014	65.5165	81.4187	75.6454	95.6101	78.0547	93.69	91.7448	73.3036	85.2411	107.845	81.2072	73.6753	77.7528	98.0516	108.949	110.537	108.771	106.121	119.827	104.196	107.283	107.265	66.9955	86.6282	88.1126	70.6967	84.6984	89.1894	75.6157	83.3089	101.006	63.5158	50.487	89.893	84.9564	95.7154	84.2182	92.6492	83.5721	83.2901	96.0415	80.208	67.3935	66.3018	59.0447		7.83745	107.632
14.3047	64.3939	63.363	77.6369	73.2158	92.6942	74.5459	91.2263	88.2595	69.7431	82.0194	104.188	79.4936	71.8887	75.8679	95.6054	106.424	107.579	106.425	103.343	118.341	102.514	104.38	105.699	65.069	85.2576	85.1098	68.4198	82.2926	86.8231	73.2459	80.5718	97.9361	60.5704	48.4736	88.1287	82.0726	93.1797	82.3678	89.1681	79.7863	80.8943	91.9221	78.5516	66.0357	63.9254	56.6754		14.3047	104.222
20.7647	62.1322	61.3735	74.7176	71.0901	90.7601	73.2834	89.5259	86.2412	68.1573	79.469	101.735	78.231	71.0636	75.3665	94.2676	104.882	105.825	105.299	102.411	117.143	101.864	102.736	104.685	64.231	83.4524	83.5958	66.7478	80.7469	85.1011	71.6725	79.4029	96.1188	60.0353	46.9326	86.5608	80.7591	91.51	81.0545	87.4738	78.7272	79.8803	90.2463	77.5088	65.1845	62.6062	55.981		20.7647	100.561
27.3367	23.7715	24.1167	29.9473	29.7113	36.1579	30.0219	37.0004	34.7785	24.6391	34.6923	37.3391	26.1741	25.2053	23.702	35.4626	34.4741	39.0909	37.8249	35.9429	50.1914	36.1619	36.8193	36.3824	23.4566	30.8425	30.4313	21.5773	31.0973	31.349	24.7981	29.7379	32.2663	26.1367	19.6254	36.0565	32.015	34.8435	30.2492	31.7602	29.0115	30.0486	38.0944	31.9173	27.0389	22.983	22.4602		27.3367	38.4742
33.8024	21.7195	22.6315	28.2169	28.233	33.9081	29.0603	34.8319	32.7864	24.1641	32.8194	36.381	23.3211	22.8701	21.1657	31.2596	32.7314	35.0111	35.5916	33.6052	42.228	33.1783	34.8512	34.4216	22.4641	29.6773	29.8047	21.8761	29.9885	30.1121	23.8368	27.9371	32.8175	25.2094	18.4766	34.3716	30.0077	33.3862	28.1143	30.592	27.663	27.4673	35.7266	30.4072	23.7455	21.0679	20.2438		33.8024	35.1531
40.287	21.4299	22.3005	28.4749	27.0801	33.1404	28.7258	33.7856	32.1387	23.2546	31.2439	35.2986	22.3753	21.9901	20.6481	30.2444	31.4142	33.5076	34.1365	32.2441	40.4862	31.9442	32.8708	33.7842	21.7837	28.8214	29.3607	21.6437	29.2956	29.7854	24.1393	28.625	33.1264	25.4229	18.5008	33.5497	28.4234	31.757	28.0625	29.2109	26.5597	27.3507	34.052	30.0216	23.7228	20.5911	20.2153		40.287	34.6843
46.7504	21.0806	21.5056	27.3618	26.173	32.1834	28.739	32.1097	30.3641	23.108	29.6507	34.4561	21.7888	21.406	20.0897	28.7405	29.9911	32.4	32.7197	31.081	38.1174	30.7275	31.5767	31.9989	22.5878	28.0779	29.0012	22.5281	28.2281	29.0716	24.2232	27.8571	32.0466	24.8568	18.1924	31.7434	28.0131	30.6675	26.737	27.8997	25.5298	26.3649	33.0631	28.4323	22.9404	19.8474	19.8215		46.7504	34.1189
53.331	40.4724	47.351	56.4283	55.0036	75.7625	53.7321	69.5627	54.7997	52.7501	61.9443	82.1587	143.382	109.409	128.914	155.299	174.567	183.525	189.184	197.499	204.254	199.088	164.152	182.646	56.3012	84.2742	74.024	57.0397	52.4149	75.881	57.7969	66.4589	81.5719	48.8066	36.6586	116.435	100.761	86.1899	141.717	118.697	113.605	95.5089	124.131	79.579	55.8233	57.5056	55.121		53.331	65.5046
59.8469	36.8744	41.7403	51.551	46.0545	59.6663	47.1083	54.2152	48.3416	47.7791	52.8805	63.231	85.3069	75.814	91.3615	120.421	128.965	114.637	142.087	145.688	171.162	146.461	123.463	148.277	50.0287	64.0383	60.5887	54.3263	46.6963	62.5003	54.1306	60.9501	72.2227	47.1201	35.4825	94.7864	84.616	81.8194	102.151	97.8003	88.0065	78.2383	95.3547	66.3179	46.4764	46.9655	45.1884		59.8469	59.6812
66.2988	33.1997	37.3697	46.9471	41.1383	52.4944	42.7875	48.6294	44.8496	41.3166	48.1617	55.3223	70.2921	70.1869	79.6246	102.819	108.984	91.2409	118.054	111.68	159.166	117.852	108.427	141.416	45.4847	52.6586	51.7751	50.2535	41.2863	53.943	47.8117	53.6196	63.8049	44.1584	34.7249	86.7032	77.3065	77.9918	84.5727	89.0391	79.6862	72.7824	82.4055	62.9799	46.2212	45.282	44.2781		66.2988	53.7337
72.7699	31.4389	36.1018	45.3446	39.6124	50.9888	41.9406	47.0662	43.419	40.2591	48.1767	53.4568	62.2647	65.5849	75.9017	88.8832	94.6005	78.4162	103.967	90.1115	152.39	100.246	98.9017	138.52	43.6487	49.0296	48.5147	47.6962	40.2101	50.0675	45.2188	50.0177	59.8556	42.7889	33.7302	81.1918	71.9082	75.9875	72.8921	83.56	72.9799	69.9278	75.567	61.5491	46.2547	45.1694	43.7838		72.7699	50.8839
79.3331	14.5137	13.1549	18.1858	17.4608	21.2611	20.8056	20.8774	19.9579	14.3687	19.8745	20.7631	17.5548	16.8643	16.1652	22.1717	25.7407	26.1669	24.3809	23.9277	33.8375	22.4916	24.3212	25.3302	15.2486	17.9878	18.0975	13.6795	18.9523	18.6954	14.5528	17.9968	17.8995	17.67	10.9275	23.3952	19.0102	22.1746	18.6175	19.8205	18.6881	18.4365	23.4885	19.9883	17.0698	14.4368	15.1777		79.3331	23.4905
85.7879	13.3038	12.5463	17.3057	16.2538	20.9686	20.4268	20.3641	19.4675	13.8386	19.333	21.0422	16.358	15.6455	14.9191	20.9452	25.0359	24.0191	24.5416	23.2929	31.8795	22.098	22.8606	24.7948	15.3331	17.2177	17.1146	12.6879	17.3877	17.8043	14.404	15.2444	18.4378	17.4861	10.7062	23.6158	18.4959	20.5883	18.7954	19.5634	17.4639	17.418	23.5041	18.3397	15.3187	13.2154	12.5715		85.7879	21.5322
92.2788	12.6067	12.2052	16.5204	15.8325	21.0004	19.9035	19.6276	18.7862	13.3782	19.202	19.7528	15.1298	14.7065	14.5098	20.422	23.6463	22.8175	23.7398	22.017	30.0585	21.4048	21.6712	24.4263	14.831	16.0054	16.9327	12.5712	16.5547	16.6946	14.4409	15.1576	18.2997	17.313	10.29	22.2981	17.6216	20.1874	16.9141	18.358	16.0449	17.0981	22.0369	17.285	14.7372	12.5151	11.9787		92.2788	20.404
Basal Respiration					ATP-Production coupled Respiration					Maximal Respiration
Ctrl*/	Ctrl*Q	KO*/	KO*Q		Ctrl*/	Ctrl*Q	KO*/	KO*Q		Ctrl*/	Ctrl*Q	KO*/	KO*Q
49.53	63.1	49.4	64.26		41.05	56.44	41.64	54.82		27.87	128.25	41.47	94.14
49.17	56.36	67.45	63.14		39.87	49.66	55.37	52.75		35.15	94.7	68.27	83.14
58.2	60.86	66.66	71.32		47.36	55.28	54.59	60.84		39.91	114.4	57.09	66
55.26	73.85	54.18	64.14		44.92	65.53	44.22	54.32		39.17	134.88	44.47	124.8
69.76	81.24	64.19	69.12		58.58	74.89	52.52	59.57		54.76	150.92	35.86	100.34
53.38	83.01	68.41	62.68		44.54	73.43	56.03	53.2		33.83	160.71	59.19	97.56
69.9	81.56	57.23	62.78		57.42	72.58	47.45	53.52		49.94	165.44	43.36	78.41
67.45	80.39	64.25	68.21		55.88	71.33	51.55	57.18		36.01	175.48	51.3	102.09
54.78	87.08	77.82	60.22		45.05	79.03	64.07	49.08		39.37	174.2	63.27	62.29
60.27	80.46	42.72	50.45		49.82	71.14	35.18	42.24		42.74	177.68	31.49	41.09
81.98	81.06	36.64	50.09		67.28	71.16	28.74	42.76		62.41	142.48	26.37	44.99
	80.26		44			72.69		36.16			158.22		43.14
[truncated: 45 more columns]

## Sheet: Statistics Fig3e
Table Analyzed	basal respiration_Q										Number of families	1
Data sets analyzed	A-D										Number of comparisons per family	6
											Alpha	0.05
ANOVA summary
F	6.817										Tukey's multiple comparisons test	Mean Diff,	95,00% CI of diff,	Below threshold?	Summary	Adjusted P Value
P value	0.0008										Ctrl*/ vs. Ctrl*Q	-14.89	-26,36 to -3,419	Yes	**	0.0064	A-B
P value summary	***										Ctrl*/ vs. KO*/	1.885	-9,832 to 13,60	No	ns	0.973	A-C
Significant diff. among means (P < 0.05)?	Yes										Ctrl*/ vs. KO*Q	0.0125	-11,46 to 11,48	No	ns	>0,9999	A-D
R squared	0.3275										Ctrl*Q vs. KO*/	16.77	5,304 to 28,24	Yes	**	0.0018	B-C
											Ctrl*Q vs. KO*Q	14.9	3,684 to 26,12	Yes	**	0.0051	B-D
Brown-Forsythe test											KO*/ vs. KO*Q	-1.872	-13,34 to 9,598	No	ns	0.9718	C-D
F (DFn, DFd)	0,4919 (3, 42)
P value	0.6898										Test details	Mean 1	Mean 2	Mean Diff,	SE of diff,	n1	n2	q	DF
P value summary	ns										Ctrl*/ vs. Ctrl*Q	60.88	75.77	-14.89	4.288	11	12	4.911	42
Are SDs significantly different (P < 0.05)?	No										Ctrl*/ vs. KO*/	60.88	59	1.885	4.38	11	11	0.6085	42
											Ctrl*/ vs. KO*Q	60.88	60.87	0.0125	4.288	11	12	0.004123	42
Bartlett's test											Ctrl*Q vs. KO*/	75.77	59	16.77	4.288	12	11	5.532	42
Bartlett's statistic (corrected)	1.474										Ctrl*Q vs. KO*Q	75.77	60.87	14.9	4.194	12	12	5.025	42
P value	0.6884										KO*/ vs. KO*Q	59	60.87	-1.872	4.288	11	12	0.6174	42
P value summary	ns
Are SDs significantly different (P < 0.05)?	No
ANOVA table	SS	DF	MS	F (DFn, DFd)	P value
Treatment (between columns)	2158	3	719.4	F (3, 42) = 6,817	P=0,0008
Residual (within columns)	4432	42	105.5
Total	6590	45
Data summary
Number of treatments (columns)	4
Number of values (total)	46
Table Analyzed	ATP production-coupled respiration_Q										Number of families	1
Data sets analyzed	A-D										Number of comparisons per family	6
											Alpha	0.05
ANOVA summary
F	12.12										Tukey's multiple comparisons test	Mean Diff,	95,00% CI of diff,	Below threshold?	Summary	Adjusted P Value
P value	<0,0001										Ctrl*/ vs. Ctrl*Q	-17.6	-27,50 to -7,706	Yes	***	0.0001	A-B
P value summary	****										Ctrl*/ vs. KO*/	1.855	-8,254 to 11,96	No	ns	0.9607	A-C
Significant diff. among means (P < 0.05)?	Yes										Ctrl*/ vs. KO*Q	-1.209	-11,11 to 8,687	No	ns	0.9878	A-D
R squared	0.4641										Ctrl*Q vs. KO*/	19.46	9,562 to 29,35	Yes	****	<0,0001	B-C
											Ctrl*Q vs. KO*Q	16.39	6,715 to 26,07	Yes	***	0.0003	B-D
Brown-Forsythe test											KO*/ vs. KO*Q	-3.065	-12,96 to 6,832	No	ns	0.8407	C-D
F (DFn, DFd)	0,2817 (3, 42)
P value	0.8383										Test details	Mean 1	Mean 2	Mean Diff,	SE of diff,	n1	n2	q	DF
P value summary	ns										Ctrl*/ vs. Ctrl*Q	50.16	67.76	-17.6	3.7	11	12	6.729	42
Are SDs significantly different (P < 0.05)?	No										Ctrl*/ vs. KO*/	50.16	48.31	1.855	3.779	11	11	0.6943	42
											Ctrl*/ vs. KO*Q	50.16	51.37	-1.209	3.7	11	12	0.4622	42
Bartlett's test											Ctrl*Q vs. KO*/	67.76	48.31	19.46	3.7	12	11	7.438	42
Bartlett's statistic (corrected)	1.01										Ctrl*Q vs. KO*Q	67.76	51.37	16.39	3.618	12	12	6.407	42
P value	0.7988										KO*/ vs. KO*Q	48.31	51.37	-3.065	3.7	11	12	1.171	42
P value summary	ns
Are SDs significantly different (P < 0.05)?	No
ANOVA table	SS	DF	MS	F (DFn, DFd)	P value
Treatment (between columns)	2857	3	952.3	F (3, 42) = 12,12	P<0,0001
Residual (within columns)	3299	42	78.55
Total	6156	45
Data summary
Number of treatments (columns)	4
Number of values (total)	46
Table Analyzed	maximal respiration_Q										Number of families	1
Data sets analyzed	A-D										Number of comparisons per family	6
											Alpha	0.05
ANOVA summary
F	63.74										Tukey's multiple comparisons test	Mean Diff,	95,00% CI of diff,	Below threshold?	Summary	Adjusted P Value
P value	<0,0001										Ctrl*/ vs. Ctrl*Q	-106.2	-129,5 to -82,88	Yes	****	<0,0001	A-B
P value summary	****										Ctrl*/ vs. KO*/	-5.544	-29,35 to 18,26	No	ns	0.9242	A-C
Significant diff. among means (P < 0.05)?	Yes										Ctrl*/ vs. KO*Q	-36.24	-59,55 to -12,94	Yes	***	0.0009	A-D
R squared	0.8199										Ctrl*Q vs. KO*/	100.6	77,34 to 124,0	Yes	****	<0,0001	B-C
											Ctrl*Q vs. KO*Q	69.95	47,15 to 92,74	Yes	****	<0,0001	B-D
Brown-Forsythe test											KO*/ vs. KO*Q	-30.7	-54,00 to -7,394	Yes	**	0.0055	C-D
F (DFn, DFd)	4,148 (3, 42)
P value	0.0116										Test details	Mean 1	Mean 2	Mean Diff,	SE of diff,	n1	n2	q	DF
P value summary	*										Ctrl*/ vs. Ctrl*Q	41.92	148.1	-106.2	8.712	11	12	17.24	42
Are SDs significantly different (P < 0.05)?	Yes										Ctrl*/ vs. KO*/	41.92	47.47	-5.544	8.9	11	11	0.8809	42
											Ctrl*/ vs. KO*Q	41.92	78.17	-36.24	8.712	11	12	5.883	42
Bartlett's test											Ctrl*Q vs. KO*/	148.1	47.47	100.6	8.712	12	11	16.34	42
Bartlett's statistic (corrected)	12.31										Ctrl*Q vs. KO*Q	148.1	78.17	69.95	8.521	12	12	11.61	42
P value	0.0064										KO*/ vs. KO*Q	47.47	78.17	-30.7	8.712	11	12	4.983	42
P value summary	**
Are SDs significantly different (P < 0.05)?	Yes
ANOVA table	SS	DF	MS	F (DFn, DFd)	P value
Treatment (between columns)	83296	3	27765	F (3, 42) = 63,74	P<0,0001
Residual (within columns)	18296	42	435.6
Total	101592	45
Data summary
Number of treatments (columns)	4
Number of values (total)	46
