# Supplementary material for: Primary cilia sense glutamine availability and respond via asparagine synthetase
Source: Nat Metab. 2023 Mar 6;5(3):385–97. doi: 10.1038/s42255-023-00754-6 (PMC10042734; doi:10.1038/s42255-023-00754-6)
Supplement: Supplementary file 7 — Statistical source data. [file 42255_2023_754_MOESM7_ESM.xlsx]

## Sheet: Fig4a
ion intensity Q					ion intensity N
CT	CT+Q	KO	KO+Q		CT	CT+Q	KO	KO+Q
2.23211e+07	1815722962	3.66674e+07	1384030741		2.21764e+07	3.90317e+07	1.96801e+07	2.8959e+07
2.4194e+07	1754091944	3.20003e+07	1235080416		2.32734e+07	3.74357e+07	2.281e+07	2.82248e+07
2.27575e+07	1968671916	2.94542e+07	1331894340		2.228e+07	4.07044e+07	2.04748e+07	2.69956e+07
2.29622e+07	2041337534	2.84492e+07	1269145027		2.37149e+07	39404276	2.1573e+07	2.93447e+07
2.34624e+07	1801011189	3.09502e+07	1122202894		2.47044e+07	3.7158e+07	2.27096e+07	2.76645e+07

## Sheet: Statistics of Fig4a
Table Analyzed	Fig4a_Gln										Number of families	1
Data sets analyzed	A-D										Number of comparisons per family	6
											Alpha	0.05
ANOVA summary
F	686										Tukey's multiple comparisons test	Mean Diff,	95,00% CI of diff,	Below threshold?	Summary	Adjusted P Value
P value	<0,0001										CT vs. CT+Q	-1853027684	-1996058497 to -1709996870	Yes	****	<0,0001	A-B
P value summary	****										CT vs. KO	-8364849	-151395663 to 134665964	No	ns	0.9983	A-C
Significant diff. among means (P < 0.05)?	Yes										CT vs. KO+Q	-1245331258	-1388362072 to -1102300445	Yes	****	<0,0001	A-D
R squared	0.9923										CT+Q vs. KO	1844662834	1701632021 to 1987693648	Yes	****	<0,0001	B-C
											CT+Q vs. KO+Q	607696425	464665612 to 750727239	Yes	****	<0,0001	B-D
Brown-Forsythe test											KO vs. KO+Q	-1236966409	-1379997222 to -1093935595	Yes	****	<0,0001	C-D
F (DFn, DFd)	3,439 (3, 16)
P value	0.0422										Test details	Mean 1	Mean 2	Mean Diff,	SE of diff,	n1	n2	q	DF
P value summary	*										CT vs. CT+Q	23139425	1876167109	-1853027684	49992947	5	5	52.42	16
Are SDs significantly different (P < 0.05)?	Yes										CT vs. KO	23139425	31504275	-8364849	49992947	5	5	0.2366	16
											CT vs. KO+Q	23139425	1268470684	-1245331258	49992947	5	5	35.23	16
Bartlett's test											CT+Q vs. KO	1876167109	31504275	1844662834	49992947	5	5	52.18	16
Bartlett's statistic (corrected)	52.45										CT+Q vs. KO+Q	1876167109	1268470684	607696425	49992947	5	5	17.19	16
P value	<0,0001										KO vs. KO+Q	31504275	1268470684	-1236966409	49992947	5	5	34.99	16
P value summary	****
Are SDs significantly different (P < 0.05)?	Yes
ANOVA table	SS	DF	MS	F (DFn, DFd)	P value
Treatment (between columns)	1.286e+19	3	4.286e+18	F (3, 16) = 686,0	P<0,0001
Residual (within columns)	9.997e+16	16	6248000000000000
Total	1.296e+19	19
Data summary
Number of treatments (columns)	4
Number of values (total)	20
Table Analyzed	Fig4a_Asn										Number of families	1
Data sets analyzed	A-D										Number of comparisons per family	6
											Alpha	0.05
ANOVA summary
F	199.9										Tukey's multiple comparisons test	Mean Diff,	95,00% CI of diff,	Below threshold?	Summary	Adjusted P Value
P value	<0,0001										CT vs. CT+Q	-15516990	-17740697 to -13293283	Yes	****	<0,0001	A-B
P value summary	****										CT vs. KO	1780333	-443374 to 4004040	No	ns	0.1419	A-C
Significant diff. among means (P < 0.05)?	Yes										CT vs. KO+Q	-5007901	-7231608 to -2784194	Yes	****	<0,0001	A-D
R squared	0.974										CT+Q vs. KO	17297323	15073616 to 19521030	Yes	****	<0,0001	B-C
											CT+Q vs. KO+Q	10509089	8285382 to 12732796	Yes	****	<0,0001	B-D
Brown-Forsythe test											KO vs. KO+Q	-6788234	-9011941 to -4564527	Yes	****	<0,0001	C-D
F (DFn, DFd)	0,4164 (3, 16)
P value	0.7436										Test details	Mean 1	Mean 2	Mean Diff,	SE of diff,	n1	n2	q	DF
P value summary	ns										CT vs. CT+Q	23229828	38746818	-15516990	777243	5	5	28.23	16
Are SDs significantly different (P < 0.05)?	No										CT vs. KO	23229828	21449495	1780333	777243	5	5	3.239	16
											CT vs. KO+Q	23229828	28237729	-5007901	777243	5	5	9.112	16
Bartlett's test											CT+Q vs. KO	38746818	21449495	17297323	777243	5	5	31.47	16
Bartlett's statistic (corrected)	0.9119										CT+Q vs. KO+Q	38746818	28237729	10509089	777243	5	5	19.12	16
P value	0.8225										KO vs. KO+Q	21449495	28237729	-6788234	777243	5	5	12.35	16
P value summary	ns
Are SDs significantly different (P < 0.05)?	No
ANOVA table	SS	DF	MS	F (DFn, DFd)	P value
Treatment (between columns)	905900000000000	3	302000000000000	F (3, 16) = 199,9	P<0,0001
Residual (within columns)	24164254153178	16	1510265884574
Total	930100000000000	19
Data summary
Number of treatments (columns)	4
Number of values (total)	20

## Sheet: Fig4c
Average cilium length from 6 independent experiments
scramble 0%FBS	scramble HBSS	scramble HBSS+Q	siAsns 0%FBS	siAsns HBSS	siAsns HBSS+Q
2.21046	3.64992	1.88311	3.19244	3.04389	2.54652
2.4478	2.90367	1.73985	3.0507	3.79363	2.71381
2.42458	3.30854	1.89647	2.98498	3.60098	2.71439
2.75499	2.9182	2.12079	3.84243	4.24419	3.46204
2.57465	3.42896	2.08802	3.0901	3.23518	2.35314
2.74052	3.51295	2.66524	3.68888	3.7998	3.63675

## Sheet: Statistics Fig4c
Table Analyzed	Fig4c										Number of families	1
											Number of comparisons per family	15
Repeated measures ANOVA summary											Alpha	0.05
Assume sphericity?	No
F	23										Bonferroni's multiple comparisons test	Mean Diff,	95,00% CI of diff,	Below threshold?	Summary	Adjusted P Value
P value	0.0003										scramble 0%FBS vs. scramble HBSS	-0.7615	-1,688 to 0,1647	No	ns	0.1142	A-B
P value summary	***										scramble 0%FBS vs. scramble HBSS+Q	0.4599	-0,03119 to 0,9510	No	ns	0.0663	A-C
Statistically significant (P < 0.05)?	Yes										scramble 0%FBS vs. siAsns 0%FBS	-0.7828	-1,319 to -0,2466	Yes	**	0.0091	A-D
Geisser-Greenhouse's epsilon	0.36										scramble 0%FBS vs. siAsns HBSS	-1.094	-1,760 to -0,4280	Yes	**	0.0052	A-E
R squared	0.8214										scramble 0%FBS vs. siAsns HBSS+Q	-0.3789	-1,213 to 0,4553	No	ns	0.9434	A-F
											scramble HBSS vs. scramble HBSS+Q	1.221	0,4368 to 2,006	Yes	**	0.0067	B-C
Was the matching effective?											scramble HBSS vs. siAsns 0%FBS	-0.02122	-1,127 to 1,085	No	ns	>0,9999	B-D
F	4.684										scramble HBSS vs. siAsns HBSS	-0.3326	-1,835 to 1,170	No	ns	>0,9999	B-E
P value	0.0037										scramble HBSS vs. siAsns HBSS+Q	0.3826	-1,037 to 1,803	No	ns	>0,9999	B-F
P value summary	**										scramble HBSS+Q vs. siAsns 0%FBS	-1.243	-1,824 to -0,6614	Yes	**	0.0015	C-D
Is there significant matching (P < 0.05)?	Yes										scramble HBSS+Q vs. siAsns HBSS	-1.554	-2,556 to -0,5526	Yes	**	0.0068	C-E
R squared	0.1433										scramble HBSS+Q vs. siAsns HBSS+Q	-0.8389	-1,610 to -0,06727	Yes	*	0.0347	C-F
											siAsns 0%FBS vs. siAsns HBSS	-0.3114	-1,032 to 0,4098	No	ns	>0,9999	D-E
ANOVA table	SS	DF	MS	F (DFn, DFd)	P value						siAsns 0%FBS vs. siAsns HBSS+Q	0.4038	-0,1348 to 0,9424	No	ns	0.1653	D-F
Treatment (between columns)	9.929	5	1.986	F (1,800, 8,999) = 23,00	P=0,0003						siAsns HBSS vs. siAsns HBSS+Q	0.7152	0,006633 to 1,424	Yes	*	0.048	E-F
Individual (between rows)	2.022	5	0.4044	F (5, 25) = 4,684	P=0,0037
Residual (random)	2.159	25	0.08634								Test details	Mean 1	Mean 2	Mean Diff,	SE of diff,	n1	n2	t	DF
Total	14.11	35									scramble 0%FBS vs. scramble HBSS	2.525	3.287	-0.7615	0.1765	6	6	4.314	5
											scramble 0%FBS vs. scramble HBSS+Q	2.525	2.066	0.4599	0.09359	6	6	4.914	5
Data summary											scramble 0%FBS vs. siAsns 0%FBS	2.525	3.308	-0.7828	0.1022	6	6	7.661	5
Number of treatments (columns)	6										scramble 0%FBS vs. siAsns HBSS	2.525	3.62	-1.094	0.1269	6	6	8.619	5
Number of subjects (rows)	6										scramble 0%FBS vs. siAsns HBSS+Q	2.525	2.904	-0.3789	0.159	6	6	2.383	5
Number of missing values	0										scramble HBSS vs. scramble HBSS+Q	3.287	2.066	1.221	0.1495	6	6	8.168	5
											scramble HBSS vs. siAsns 0%FBS	3.287	3.308	-0.02122	0.2108	6	6	0.1007	5
											scramble HBSS vs. siAsns HBSS	3.287	3.62	-0.3326	0.2863	6	6	1.162	5
											scramble HBSS vs. siAsns HBSS+Q	3.287	2.904	0.3826	0.2706	6	6	1.414	5
											scramble HBSS+Q vs. siAsns 0%FBS	2.066	3.308	-1.243	0.1108	6	6	11.22	5
											scramble HBSS+Q vs. siAsns HBSS	2.066	3.62	-1.554	0.1909	6	6	8.143	5
											scramble HBSS+Q vs. siAsns HBSS+Q	2.066	2.904	-0.8389	0.147	6	6	5.705	5
											siAsns 0%FBS vs. siAsns HBSS	3.308	3.62	-0.3114	0.1374	6	6	2.266	5
											siAsns 0%FBS vs. siAsns HBSS+Q	3.308	2.904	0.4038	0.1026	6	6	3.934	5
											siAsns HBSS vs. siAsns HBSS+Q	3.62	2.904	0.7152	0.135	6	6	5.297	5

## Sheet: Fig4d
Cilium length (μm)
0%FBS	0%FBS+ASNase	HBSS	HBSS+Q	HBSS+Q+ASNase	HBSS+Asparagine
2.00663	1.86664	3.25299	3.36334	1.83107	4.20717
1.39992	2.97301	3.31113	1.27862	2.72825	2.75743
1.62587	3.93756	4.89459	2.82253	1.70316	2.9599
1.23975	2.45282	5.28926	2.12051	2.28946	3.71047
2.19017	2.50925	4.45957	1.95464	2.24614	3.45272
1.86971	2.11402	3.89606	2.18983	1.78068	3.21332
1.17374	2.62633	4.62019	2.37234	1.5211	3.18322
2.92102	1.44985	1.16257	2.1986	1.07548	2.15072
2.37907	1.25879	7.11953	3.648	2.55896	1.92181
1.596	2.79562	1.58779	1.51004	2.01221	2.92661
1.23314	1.41155	4.87282	1.55051	2.00549	3.32367
2.87896	3.22438	5.5966	2.69222	1.64981	3.69109
1.79071	2.33905	4.16875	1.38692	1.81055	3.41202
1.01962	2.40551	2.16497	1.48633	2.06477	3.62634
1.15129	3.58405	3.51964	2.53456	1.77338	4.51463
2.04562	2.73212	6.1088	2.36755	3.31387	2.67068
1.89981	2.98372	2.18344	2.42022	1.45988	3.57094
1.938	3.73179	3.49923	2.03171	2.44553	2.63009
2.71229	2.89594	3.57356	2.84533	3.96845	4.16773
2.7596	1.18389	3.74091	1.37746	2.52692	13.7815
1.824	2.17797	1.96456	1.27452	3.93859	3.21594
2.24124	2.6318	3.86152	2.04767	1.4429	5.51532
1.69028	2.28946	4.33474	1.48633	2.16452	4.48305
2.38192	4.15131	3.98145	1.94609	2.2914	4.57129
1.78022	2.42615	4.03777	2.09372	2.5886	3.85662
1.66041	3.02921	7.83271	2.05519	1.12849	6.73181
1.4234	2.57207	4.78492	1.85581	1.99454	2.61368
2.38192	2.37223	3.90473	1.29983	2.78548	2.96104
1.68321	3.06956	6.52354	2.27977	3.21993	4.30795
1.84908	2.99945	3.95227	2.09942	2.17797	2.68869
2.31021	3.0169	3.52317	2.74808	1.80245	3.97313
2.1432	1.46695	2.61573	2.622	1.482	3.42194
3.50607	1.94803	3.57983	2.30405	2.2841	1.69472
1.95966	2.94394	3.2653	2.24432	1.95145	4.98009
1.92079	3.06409	4.55681	2.00822	1.02497	1.47562
2.42729	1.78011	4.83656	2.30257	3.762	3.96766
2.76256	3.04186	4.74046	1.824	4.93278	3.51143
1.41007	2.30599	1.07582	1.65505		7.39792
2.19279	3.95215	3.82812	3.52442		4.02112
2.80406	1.14	3.82322	2.99261		5.7725
1.78011	1.254	3.06899	2.06819		2.95705
1.9437	1.64411	3.92787	2.46707		5.48044
1.29983	2.1074	3.42	2.48999		4.30259
1.27452	3.16715	3.89333	2.26016		1.05108
1.86219	4.79906	5.38479	0.99237		15.0312
1.29983	2.8573	4.55704	1.60478		3.46241
1.2898	2.39993	5.68176	2.2629		4.0193
2.20168	2.14753	4.57892	2.36162		3.08701
2.16896	2.14685	4.98727	2.87052		5.74275
2.31534	3.26131	4.30065	2.64457		3.88968
2.44826	1.94803	3.19645	2.01221		1.5569
1.83825	1.14	4.11255	1.40015		1.93925
2.04185	1.40015	2.71229	1.21182		3.67616
2.24557	2.99501	4.34511	1.65984		4.37133
	3.11551	5.45684	2.29288		3.99262
	3.53582	4.40051	2.04083		3.31409
	1.824	4.66328	2.33016		4.55476
	3.23828	3.61654	1.62815		5.32426
	1.88704		1.63225		5.00437
	1.08152		2.47346		1.94974
	1.69814		1.45988		5.34671
	1.85581		1.53581		4.25733
	2.95454		1.368		2.27419
	3.60502		1.94131		2.82321
	2.68481		2.09555		5.99173
	1.37279		2.61858		3.82732
	4.72108		2.37907		1.7621
	2.42774		2.68493		5.32984
	2.17227		1.45988		4.35651
	3.14366		2.69633
	2.508		1.4657
	2.89708		1.27452
	3.45386		2.70978
	3.44702		2.51062
	4.48772		2.33632
	3.77591		2.01689
	2.096		2.18219
	2.50207		2.27726
	3.47917		3.10661
	3.58211		1.74021
	3.51325		2.72289
	2.71434		1.33836
	2.09361
	3.24455
	2.10205
	2.17307
	0.824904
	2.19302

## Sheet: Statistics Fig4d
Table Analyzed	Fig4d										Number of families	1
Data sets analyzed	A-E, G										Number of comparisons per family	15
											Alpha	0.05
ANOVA summary
F	39.39										Tukey's multiple comparisons test	Mean Diff,	95,00% CI of diff,	Below threshold?	Summary	Adjusted P Value
P value	<0,0001										0%FBS vs. HBSS	-2.108	-2,762 to -1,455	Yes	****	<0,0001	A-B
P value summary	****										0%FBS vs. HBSS+Q	-0.1486	-0,7546 to 0,4574	No	ns	0.9816	A-C
Significant diff. among means (P < 0.05)?	Yes										0%FBS vs. HBSS+Asparagine	-2.058	-2,686 to -1,430	Yes	****	<0,0001	A-D
R squared	0.3402										0%FBS vs. 0%FBS+ASNase	-0.6304	-1,228 to -0,03264	Yes	*	0.032	A-E
											0%FBS vs. HBSS+Q+ASNase	-0.2966	-1,035 to 0,4413	No	ns	0.8594	A-G
Brown-Forsythe test											HBSS vs. HBSS+Q	1.96	1,367 to 2,553	Yes	****	<0,0001	B-C
F (DFn, DFd)	8,200 (5, 382)										HBSS vs. HBSS+Asparagine	0.05022	-0,5658 to 0,6662	No	ns	>0,9999	B-D
P value	<0,0001										HBSS vs. 0%FBS+ASNase	1.478	0,8933 to 2,063	Yes	****	<0,0001	B-E
P value summary	****										HBSS vs. HBSS+Q+ASNase	1.812	1,084 to 2,539	Yes	****	<0,0001	B-G
Are SDs significantly different (P < 0.05)?	Yes										HBSS+Q vs. HBSS+Asparagine	-1.91	-2,475 to -1,345	Yes	****	<0,0001	C-D
											HBSS+Q vs. 0%FBS+ASNase	-0.4818	-1,013 to 0,04894	No	ns	0.0997	C-E
Bartlett's test											HBSS+Q vs. HBSS+Q+ASNase	-0.1481	-0,8329 to 0,5368	No	ns	0.9896	C-G
Bartlett's statistic (corrected)	203.6										HBSS+Asparagine vs. 0%FBS+ASNase	1.428	0,8718 to 1,984	Yes	****	<0,0001	D-E
P value	<0,0001										HBSS+Asparagine vs. HBSS+Q+ASNase	1.762	1,057 to 2,466	Yes	****	<0,0001	D-G
P value summary	****										0%FBS+ASNase vs. HBSS+Q+ASNase	0.3337	-0,3438 to 1,011	No	ns	0.7204	E-G
Are SDs significantly different (P < 0.05)?	Yes
											Test details	Mean 1	Mean 2	Mean Diff,	SE of diff,	n1	n2	q	DF
ANOVA table	SS	DF	MS	F (DFn, DFd)	P value						0%FBS vs. HBSS	1.967	4.075	-2.108	0.2283	54	58	13.06	382
Treatment (between columns)	287.1	5	57.41	F (5, 382) = 39,39	P<0,0001						0%FBS vs. HBSS+Q	1.967	2.115	-0.1486	0.2116	54	82	0.9931	382
Residual (within columns)	556.7	382	1.457								0%FBS vs. HBSS+Asparagine	1.967	4.025	-2.058	0.2193	54	69	13.27	382
Total	843.8	387									0%FBS vs. 0%FBS+ASNase	1.967	2.597	-0.6304	0.2087	54	88	4.272	382
											0%FBS vs. HBSS+Q+ASNase	1.967	2.263	-0.2966	0.2576	54	37	1.628	382
Data summary											HBSS vs. HBSS+Q	4.075	2.115	1.96	0.2071	58	82	13.38	382
Number of treatments (columns)	6										HBSS vs. HBSS+Asparagine	4.075	4.025	0.05022	0.2151	58	69	0.3303	382
Number of values (total)	388										HBSS vs. 0%FBS+ASNase	4.075	2.597	1.478	0.2042	58	88	10.24	382
											HBSS vs. HBSS+Q+ASNase	4.075	2.263	1.812	0.254	58	37	10.09	382
											HBSS+Q vs. HBSS+Asparagine	2.115	4.025	-1.91	0.1972	82	69	13.69	382
											HBSS+Q vs. 0%FBS+ASNase	2.115	2.597	-0.4818	0.1853	82	88	3.677	382
											HBSS+Q vs. HBSS+Q+ASNase	2.115	2.263	-0.1481	0.2391	82	37	0.8757	382
											HBSS+Asparagine vs. 0%FBS+ASNase	4.025	2.597	1.428	0.1941	69	88	10.4	382
											HBSS+Asparagine vs. HBSS+Q+ASNase	4.025	2.263	1.762	0.246	69	37	10.13	382
											0%FBS+ASNase vs. HBSS+Q+ASNase	2.597	2.263	0.3337	0.2365	88	37	1.995	382

## Sheet: Fig4e
OCR Normalized Data																																													OCR data
Time (minutes)	SCR*HBSS*IMCD								SCR*Q*IMCD												Asns*HBSS*IMCD											Asns*Q*IMCD													Time (minutes)	SCR*HBSS*IMCD
1.30806	66.3154	66.2867	82.0792	69.2995	75.8562	75.7586	77.6321	69.9582	66.7613	62.8803	67.9985	80.648	74.233	79.8312	76.425	71.4924	75.51	68.5222	75.9939	76.8982	84.5161	87.4493	75.0418	85.2806	79.6408	69.9098	85.7731	78.3581	82.8691	81.0137	68.3052	77.3118	84.9673	83.6994	91.5946	78.8764	79.2221	88.9292	77.5517	78.9315	70.5783	73.954	80.674		1.30806	88.4991	103.788	111.984	108.553
7.80911	58.1218	58.4162	73.1745	61.5841	66.9747	67.8014	69.8432	63.7862	59.6265	55.953	58.9005	72.2172	67.0755	70.9024	68.6125	64.1558	67.1002	62.0468	67.6812	68.6326	76.8602	79.8455	68.0658	76.3288	73.6074	62.6	76.4822	70.8804	74.9175	72.6816	60.6067	70.5639	76.3397	75.3327	82.1961	70.6693	71.8205	79.5614	70.4716	71.0054	61.7554	65.0128	71.2239		7.80911	77.5645	91.4647	99.8351	96.4674
14.2974	54.9897	55.5543	68.9755	57.9746	62.7919	63.8453	66.4185	60.2172	57.0444	53.0412	55.3517	68.3928	63.4601	65.9188	65.4668	60.8699	63.0993	59.0802	64.1769	64.5505	73.7082	76.548	65.7447	72.7409	69.6843	58.9114	72.4979	67.6957	71.389	69.3744	58.5139	67.1873	72.6709	71.1777	78.2399	67.5272	68.2959	74.9775	67.2455	67.0297	59.7401	62.4005	67.634		14.2974	73.3846	86.9837	94.1061	90.8134
20.7987	52.9042	53.415	66.493	55.4878	60.8998	61.7898	63.5789	58.2442	54.6049	51.5947	53.1406	65.3998	60.7783	63.3674	62.4238	58.3132	60.8349	56.7389	61.8193	62.377	71.7118	75.0101	63.6688	70.8994	67.8459	56.9183	71.2769	66.1112	69.2364	67.9843	57.2869	65.3946	70.8016	69.1043	75.9502	65.4655	66.5234	72.8557	65.6748	64.8497	57.8952	60.6491	66.4558		20.7987	70.6016	83.634	90.7192	86.9179
27.4152	58.988	63.0496	76.0965	62.4872	71.3689	70.7748	72.2013	65.0885	64.5844	60.6088	63.0603	76.7581	72.1484	74.4677	73.8405	69.7977	72.2056	67.9639	73.3531	73.9834	70.3203	72.8185	61.6624	67.4027	64.3137	55.2111	68.0404	62.9474	64.6418	64.8155	54.7254	71.5296	77.4292	75.3765	82.4317	72.0633	72.5893	80.5626	71.2877	71.5498	64.973	68.3391	72.2124		27.4152	78.7205	98.7194	103.822	97.882
33.8835	62.0757	63.1306	76.6874	62.6856	71.6825	70.8996	72.0522	64.7162	65.5846	62.5324	63.7929	77.3591	73.1451	75.2522	73.9977	69.8027	72.2032	68.3835	74.3167	74.4237	69.4497	72.35	61.0145	67.3142	63.5691	53.9459	67.3742	62.7116	64.9038	64.605	53.5362	71.8742	78.3108	75.273	82.3069	72.6443	73.3981	81.0412	72.3712	72.0192	66.0885	70.243	74.2871		33.8835	82.8411	98.8461	104.628	98.1929
40.3677	62.8809	63.3623	76.6634	62.5874	71.7414	70.7719	72.3827	64.4369	66.7458	62.6375	64.2535	77.833	73.1012	75.8591	74.6817	69.8089	72.5883	68.7943	74.2596	74.9645	68.582	70.7712	59.8853	65.9887	61.9247	53.4978	65.6129	61.0925	64.0465	63.0434	53.5819	71.3555	77.5412	74.0499	81.1722	71.7667	72.5283	81.1125	71.2459	71.7842	66.4761	69.5449	73.9271		40.3677	83.9156	99.2089	104.595	98.039
46.877	63.1987	63.1958	76.5869	63.1841	71.8236	70.827	71.8316	63.7993	67.5249	63.6549	63.8573	78.3167	73.7447	75.8715	75.2706	70.2985	73.0813	68.8721	74.8364	75.2397	66.1344	69.4777	58.5673	64.3642	59.9752	52.0968	64.7317	60.6219	63.1288	62.3404	52.5679	70.6173	77.1625	73.4953	80.8161	71.2422	71.4923	80.1371	70.9558	71.0087	65.9601	68.826	73.2567		46.877	84.3397	98.9483	104.491	98.9736
53.4738	25.9294	23.7059	30.2766	26.382	28.1259	28.8356	29.3609	26.4511	28.7311	26.148	27.1922	33.132	30.6883	30.1369	30.665	28.71	30.1317	28.4704	29.6944	29.7046	30.0153	31.1017	26.3128	28.1817	30.2717	24.5229	29.8821	28.9279	28.4966	30.3948	23.4236	31.6956	31.8469	30.0435	35.1139	28.7378	29.362	31.5824	27.8427	29.0713	26.7625	26.2196	29.9583		53.4738	34.6032	37.1174	41.3076	41.3257
59.9834	24.6499	23.7052	29.5268	25.2303	27.3254	28.1064	27.9646	25.4025	26.4836	24.8646	24.9606	31.05	27.8854	28.8067	28.745	27.0522	28.088	25.5022	27.819	28.0736	29.3091	29.846	24.99	27.6075	28.3237	23.2588	28.5514	27.1253	28.1722	29.3777	22.9645	29.0409	30.4207	28.1394	32.1493	28.136	28.0467	28.7985	26.9415	28.4149	24.465	24.9186	29.5003		59.9834	32.8957	37.1162	40.2847	39.5216
66.4829	23.8808	23.0797	28.7029	24.2902	26.3834	27.1384	27.5807	24.5854	26.2823	22.8388	23.9388	30.0942	26.8178	27.843	28.2665	26.0238	27.2635	25.665	27.5577	26.7836	28.4453	28.9945	24.4749	26.9489	27.7548	22.2437	28.4528	26.6428	27.3611	28.4427	22.4746	28.8488	29.4947	27.3878	32.04	27.9724	27.2697	28.843	25.7581	27.5857	24.1822	25.1792	28.7323		66.4829	31.8694	36.1368	39.1606	38.0489
72.9941	23.3446	22.9334	28.3922	24.1618	26.9736	26.7176	27.0205	24.3386	24.9592	23.7799	23.4666	28.963	27.0188	27.5004	27.8925	25.6924	26.9052	24.7921	27.084	27.4038	28.1367	28.4924	24.2486	27.5374	26.1649	21.4615	27.3668	25.8978	26.6041	28.1629	22.3649	28.2796	29.7286	26.9308	31.9085	27.3802	26.3596	28.7734	26.0859	27.2038	24.5597	24.475	29.1748		72.9941	31.1538	35.9078	38.7367	37.8479
79.6008	62.5321	63.2325	78.4132	64.4944	78.8348	82.2034	78.949	66.9292	65.5348	65.3159	63.1098	97.0719	82.9852	88.4768	92.8009	79.1692	87.1522	84.6463	87.0823	92.3311	82.7385	79.9491	58.3648	66.5355	68.946	53.1275	56.7808	62.8724	57.3138	57.0015	48.139	72.972	77.0586	81.9962	91.1843	69.8989	73.0356	69.634	67.638	71.233	58.7119	59.4174	70.1217		79.6008	83.4501	99.0058	106.982	101.026
86.114	56.5831	57.3259	71.1577	59.8087	69.3427	75.0912	70.3337	59.8323	60.9226	59.3913	55.3788	75.9742	74.1336	79.9563	81.3256	70.9231	78.7931	57.2272	77.1971	82.0872	75.7503	71.6865	46.6832	59.2187	64.9792	45.2559	50.734	52.4927	48.7815	52.4817	44.2863	61.0267	66.6432	72.1512	79.1898	61.7298	63.6771	57.7698	57.3602	61.8679	52.9404	51.3875	61.8223		86.114	75.511	89.7576	97.0834	93.6863
92.6374	55.7789	55.3998	69.3709	57.7506	67.6342	72.9483	67.308	56.8966	59.148	57.7211	53.0196	62.4076	71.3621	78.0638	78.9016	68.9178	75.8192	47.7651	74.5308	78.3626	72.0997	69.2891	42.4015	59.0635	63.7652	43.3537	50.7056	47.5203	48.6148	51.892	43.5995	59.6189	64.0487	68.7972	73.5683	59.4942	61.052	55.059	54.8288	58.7885	52.2788	49.1945	58.2101		92.6374	74.4379	86.7417	94.6456	90.4625
99.1382	55.225	54.3684	68.8463	56.5836	66.335	71.3834	65.4939	55.5219	57.6995	55.9511	51.6379	55.4752	69.4523	76.7819	76.8988	68.2044	74.2791	44.296	73.2302	76.0213	68.7912	66.4774	40.0731	57.9544	62.2835	41.0909	51.3446	44.5262	47.4697	51.5064	43.3446	59.0285	61.6871	65.5613	70.1219	57.6029	58.4642	54.1983	53.5793	55.8072	50.3898	47.2074	55.449		99.1382	73.6987	85.1268	93.9299	88.6344
105.746	14.4159	13.0898	16.5427	15.4945	15.4443	16.1694	16.1056	14.4293	15.9627	15.3454	14.76	18.8694	18.4799	17.8282	16.2484	15.5687	16.8513	14.6522	16.7965	16.8534	18.8869	16.9624	15.8076	14.1071	14.5765	13.0591	16.1503	16.2891	15.6432	19.2107	13.3648	17.814	18.9865	17.7216	19.0711	17.179	16.7768	16.3575	15.5302	17.2812	14.4212	14.4166	18.0553		105.746	19.2383	20.4952	22.5698	24.271
112.27	13.0179	12.9314	15.9727	14.5263	14.9109	15.726	15.7611	13.9224	15.585	14.2777	13.4902	17.8177	16.701	17.0082	15.8977	15.4429	16.0271	13.3037	15.8181	16.3941	17.8453	17.0663	14.3124	15.2515	14.3923	13.1447	16.1944	14.9339	15.5092	17.5686	12.1529	17.9988	17.6673	17.3738	18.7916	16.6562	16.4599	15.5445	15.3514	16.8857	13.2887	13.6941	17.3476		112.27	17.3727	20.2472	21.7922	22.7545
118.782	13.1859	12.5588	15.8571	13.7551	14.5312	14.6729	14.7448	13.3075	13.8646	13.8859	13.1907	16.2586	16.2567	16.6073	15.3414	15.4084	15.8255	12.4542	15.179	15.9057	17.0229	17.0724	14.2789	14.5399	15.7071	13.3184	14.3238	15.3609	15.3651	16.8965	12.7884	16.8956	17.9642	16.9567	17.9653	16.3846	15.9637	14.1569	15.4459	16.1143	12.145	13.5787	17.1347		118.782	17.5968	19.6639	21.6345	21.5464
Acute response
SCR*HBSS*IMCD	SCR*Q*IMCD	Asns*HBSS*IMCD	Asns*Q*IMCD
10.29	12.92	-5.58	5.22
9.78	12.06	-5.53	6.36
10.09	10.72	-5.1	4.39
7.7	12.92	-6.54	4.87
10.92	12.97	-7.87	5.78
9.04	12.5	-4.82	4.97
8.25	12.85	-6.55	7.28
5.56	11.99	-5.49	5.28
	12.25	-6.11	6.16
	12.13	-5.64	8.06
	13.02	-4.72	8.18
	12.86		6.8
[truncated: 39 more columns]

## Sheet: Statistics Fig4e
Table Analyzed	Acute Response IMCD Q norm										Number of families	1
Data sets analyzed	A-D										Number of comparisons per family	6
											Alpha	0.05
ANOVA summary
F	522.8										Tukey's multiple comparisons test	Mean Diff,	95,00% CI of diff,	Below threshold?	Summary	Adjusted P Value
P value	<0,0001										SCR*HBSS*IMCD vs. SCR*Q*IMCD	-3.479	-4,890 to -2,067	Yes	****	<0,0001	A-B
P value summary	****										SCR*HBSS*IMCD vs. Asns*HBSS*IMCD	14.77	13,33 to 16,20	Yes	****	<0,0001	A-C
Significant diff. among means (P < 0.05)?	Yes										SCR*HBSS*IMCD vs. Asns*Q*IMCD	2.841	1,430 to 4,253	Yes	****	<0,0001	A-D
R squared	0.9757										SCR*Q*IMCD vs. Asns*HBSS*IMCD	18.25	16,96 to 19,54	Yes	****	<0,0001	B-C
											SCR*Q*IMCD vs. Asns*Q*IMCD	6.32	5,057 to 7,583	Yes	****	<0,0001	B-D
Brown-Forsythe test											Asns*HBSS*IMCD vs. Asns*Q*IMCD	-11.93	-13,22 to -10,64	Yes	****	<0,0001	C-D
F (DFn, DFd)	2,548 (3, 39)
P value	0.0698										Test details	Mean 1	Mean 2	Mean Diff,	SE of diff,	n1	n2	q	DF
P value summary	ns										SCR*HBSS*IMCD vs. SCR*Q*IMCD	8.954	12.43	-3.479	0.5261	8	12	9.351	39
Are SDs significantly different (P < 0.05)?	No										SCR*HBSS*IMCD vs. Asns*HBSS*IMCD	8.954	-5.814	14.77	0.5356	8	11	38.99	39
											SCR*HBSS*IMCD vs. Asns*Q*IMCD	8.954	6.113	2.841	0.5261	8	12	7.638	39
Bartlett's test											SCR*Q*IMCD vs. Asns*HBSS*IMCD	12.43	-5.814	18.25	0.4811	12	11	53.63	39
Bartlett's statistic (corrected)	8.681										SCR*Q*IMCD vs. Asns*Q*IMCD	12.43	6.113	6.32	0.4706	12	12	18.99	39
P value	0.0338										Asns*HBSS*IMCD vs. Asns*Q*IMCD	-5.814	6.113	-11.93	0.4811	11	12	35.06	39
P value summary	*
Are SDs significantly different (P < 0.05)?	Yes
ANOVA table	SS	DF	MS	F (DFn, DFd)	P value
Treatment (between columns)	2084	3	694.6	F (3, 39) = 522,8	P<0,0001
Residual (within columns)	51.81	39	1.329
Total	2136	42
Data summary
Number of treatments (columns)	4
Number of values (total)	43

## Sheet: Fig4g
ion intensity Q release m+1									ion intensity N release m+1
CT 4h	KO 4h	CT 24h	KO 24h						CT 4h	KO 4h	CT 24h	KO 24h
6428154234	4809324395	5867551538	3403884550						6.92355e+06	3.44314e+06	2.42264e+07	2.04154e+07
6465393326	4789375052	5887289916	4122589733						7.10794e+06	4.08089e+06	2.42413e+07	1.94387e+07
6515550598	4576352479	5981833179	4409807487						6.99428e+06	4.19516e+06	2.72084e+07	1.97432e+07
6754425964	4650447344	5810914161	4369285016						6.35033e+06	3.88592e+06	2.5314e+07	2.15131e+07
6734208120	4856618490	5587253547	4293119545						6.52779e+06	3.72557e+06	2.63135e+07	2.01979e+07

## Sheet: Statistics Fig4g
Table Analyzed	Fig4g_Gln m+2										Number of families	1
Data sets analyzed	A-D										Number of comparisons per family	6
											Alpha	0.05
ANOVA summary
F	104.4										Tukey's multiple comparisons test	Mean Diff,	95,00% CI of diff,	Below threshold?	Summary	Adjusted P Value
P value	<0,0001										CT 24h vs. KO 24h	1707231202	1271912165 to 2142550239	Yes	****	<0,0001	A-B
P value summary	****										CT 24h vs. CT 4h	-752577980	-1187897018 to -317258943	Yes	***	0.0008	A-C
Significant diff. among means (P < 0.05)?	Yes										CT 24h vs. KO 4h	1090544916	655225879 to 1525863954	Yes	****	<0,0001	A-D
R squared	0.9514										KO 24h vs. CT 4h	-2459809182	-2895128220 to -2024490145	Yes	****	<0,0001	B-C
											KO 24h vs. KO 4h	-616686286	-1052005323 to -181367248	Yes	**	0.0046	B-D
Brown-Forsythe test											CT 4h vs. KO 4h	1843122896	1407803859 to 2278441934	Yes	****	<0,0001	C-D
F (DFn, DFd)	0,7146 (3, 16)
P value	0.5575										Test details	Mean 1	Mean 2	Mean Diff,	SE of diff,	n1	n2	q	DF
P value summary	ns										CT 24h vs. KO 24h	5826968468	4119737266	1707231202	152155197	5	5	15.87	16
Are SDs significantly different (P < 0.05)?	No										CT 24h vs. CT 4h	5826968468	6579546448	-752577980	152155197	5	5	6.995	16
											CT 24h vs. KO 4h	5826968468	4736423552	1090544916	152155197	5	5	10.14	16
Bartlett's test											KO 24h vs. CT 4h	4119737266	6579546448	-2459809182	152155197	5	5	22.86	16
Bartlett's statistic (corrected)	8.008										KO 24h vs. KO 4h	4119737266	4736423552	-616686286	152155197	5	5	5.732	16
P value	0.0458										CT 4h vs. KO 4h	6579546448	4736423552	1843122896	152155197	5	5	17.13	16
P value summary	*
Are SDs significantly different (P < 0.05)?	Yes
ANOVA table	SS	DF	MS	F (DFn, DFd)	P value
Treatment (between columns)	1.812e+19	3	6.041e+18	F (3, 16) = 104,4	P<0,0001
Residual (within columns)	9.26e+17	16	5.788e+16
Total	1.905e+19	19
Data summary
Number of treatments (columns)	4
Number of values (total)	20
Table Analyzed	Fig4g_N release m+1										Number of families	1
Data sets analyzed	A-D										Number of comparisons per family	6
											Alpha	0.05
ANOVA summary
F	856.5										Tukey's multiple comparisons test	Mean Diff,	95,00% CI of diff,	Below threshold?	Summary	Adjusted P Value
P value	<0,0001										CT 24h vs. KO 24h	5199047	3759311 to 6638783	Yes	****	<0,0001	A-B
P value summary	****										CT 24h vs. CT 4h	18679932	17240195 to 20119668	Yes	****	<0,0001	A-C
Significant diff. among means (P < 0.05)?	Yes										CT 24h vs. KO 4h	21594574	20154838 to 23034310	Yes	****	<0,0001	A-D
R squared	0.9938										KO 24h vs. CT 4h	13480885	12041148 to 14920621	Yes	****	<0,0001	B-C
											KO 24h vs. KO 4h	16395527	14955791 to 17835263	Yes	****	<0,0001	B-D
Brown-Forsythe test											CT 4h vs. KO 4h	2914642	1474906 to 4354379	Yes	***	0.0001	C-D
F (DFn, DFd)	3,384 (3, 16)
P value	0.0442										Test details	Mean 1	Mean 2	Mean Diff,	SE of diff,	n1	n2	q	DF
P value summary	*										CT 24h vs. KO 24h	25460711	20261664	5199047	503225	5	5	14.61	16
Are SDs significantly different (P < 0.05)?	Yes										CT 24h vs. CT 4h	25460711	6780779	18679932	503225	5	5	52.5	16
											CT 24h vs. KO 4h	25460711	3866137	21594574	503225	5	5	60.69	16
Bartlett's test											KO 24h vs. CT 4h	20261664	6780779	13480885	503225	5	5	37.89	16
Bartlett's statistic (corrected)	10.03										KO 24h vs. KO 4h	20261664	3866137	16395527	503225	5	5	46.08	16
P value	0.0183										CT 4h vs. KO 4h	6780779	3866137	2914642	503225	5	5	8.191	16
P value summary	*
Are SDs significantly different (P < 0.05)?	Yes
ANOVA table	SS	DF	MS	F (DFn, DFd)	P value
Treatment (between columns)	1627000000000000	3	542200000000000	F (3, 16) = 856,5	P<0,0001
Residual (within columns)	10129410422734	16	633088151421
Total	1637000000000000	19
Data summary
Number of treatments (columns)	4
Number of values (total)	20
