# Supplementary material for: Primary cilia sense glutamine availability and respond via asparagine synthetase
Source: Nat Metab. 2023 Mar 6;5(3):385–97. doi: 10.1038/s42255-023-00754-6 (PMC10042734; doi:10.1038/s42255-023-00754-6)
Supplement: Supplementary file 8 — Statistical source data. [file 42255_2023_754_MOESM8_ESM.xlsx]

## Sheet: Ext Data Fig1b
cell number (x10^5)
Time (h)	Ift88 MEFs CT			Ift88 MEFs KO
0	1.72	1.68	1.79	1.64	1.72	1.88
8	2.4	2.2	2.36	1.72	2.24	2.72
24	1.6	2.2	3.32	1.84	2.32	1.92
48	2.48	3.16	2.96	2.64	2.96	3

## Sheet: Ext Data Fig1c
Normalized OCR Data																																										OCR data
Time (minutes)	Ctrl_10%FBS																			KO_10%FBS																						Time (minutes)	Ctrl_10%FBS
1.30988	184.209	174.828	169.595	198.127	274.387	186.24	233.332	228.791	247.707	219.288	271.438	247.876	236.418	234.362	251.271	223.864	266.54	241.504	223.771	222.324	205.876	198.111	196.975	183.907	209.297	236.794	217.313	236.592	204.855	192.503	205.753	229.323	212.201	173.437	193.683	208.219	193.375	195.177	224.163	155.934		1.30988	194.674	187.847	175.205	179.287	213.333	235.464	239.09
7.83173	183.887	174.646	168.806	197.459	273.286	185.038	233.269	228.437	247.304	220.665	272.141	248.158	236.557	233.625	251.897	223.872	265.383	241.52	222.807	221.691	205.929	197.746	196.421	183.711	209.324	236.282	215.773	233.522	204.643	191.184	204.82	227.824	212.159	171.62	192.716	206.637	191.86	194.092	222.588	154.618		7.83173	194.334	187.651	174.39	178.682	212.477	233.944	239.025
14.3039	183.373	173.106	167.923	196.453	273.296	183.598	232.432	227.207	247.562	219.743	270.94	247.096	235.818	232.947	251.747	223.227	262.793	240.398	221.857	220.326	204.788	196.796	194.825	183.174	207.06	234.066	214.705	228.847	202.975	190.157	203.389	225.388	209.785	170.611	190.776	206.719	190.585	192.377	221.541	153.733		14.3039	193.79	185.997	173.478	177.773	212.485	232.123	238.167
20.7813	183.932	172.747	166.758	196.246	273.063	182.877	232.109	226.901	248.029	219.296	271.216	247.266	236.096	233.719	250.685	222.989	262.474	240.589	221.63	220.328	204.205	195.946	194.781	183.226	206.587	233.316	213.456	226.122	201.808	189.229	203.198	225.783	209.447	169.899	189.627	205.743	190.341	192.395	220.235	153.514		20.7813	194.381	185.61	172.274	177.585	212.304	231.212	237.836
27.3177	71.9098	68.5037	63.0176	77.0151	86.0602	63.1997	75.5861	93.0909	81.608	74.1696	89.4916	80.0326	75.2638	74.0741	82.8307	71.9599	103.325	77.5072	76.8782	73.3777	64.4584	63.0038	81.0422	64.3316	67.4512	77.1636	71.0281	89.8823	67.399	61.1922	64.6541	73.4957	69.6566	58.5769	59.0366	70.0014	63.7286	71.0338	76.7072	55.1009		27.3177	75.9949	73.6048	65.1023	69.6917	66.9109	79.9037	77.4512
33.7972	56.6234	59.0343	54.8837	68.6388	80.0402	58.2508	71.5124	73.3669	76.7961	69.375	82.9472	75.1748	72.0183	69.9304	78.5314	69.2605	86.3841	74.1269	72.8169	66.2532	62.2744	62.6316	64.7893	57.6045	66.4577	74.5601	68.6619	72.0188	63.7165	59.9445	60.8721	69.9172	66.2309	53.0428	58.0144	62.7194	60.0035	63.5635	71.0663	51.4121		33.7972	59.8402	63.4302	56.6993	62.1119	62.2305	73.6468	73.2769
40.3063	54.6496	55.8715	52.3879	65.4949	78.6994	55.9603	69.8496	70.6541	73.8828	66.6106	81.0772	73.2796	71.09	68.4905	76.9444	67.728	83.4304	72.4804	71.7111	65.3386	60.1373	61.2105	62.6195	57.5348	65.3348	74.149	67.1088	69.6855	62.3462	58.6499	58.614	68.1767	65.0281	51.3658	57.8279	60.4642	58.7654	62.6249	68.9059	50.5845		40.3063	57.7542	60.032	54.1209	59.267	61.188	70.7508	71.5731
46.7948	53.7026	54.034	49.7292	62.9868	77.0395	54.9985	68.1384	68.6811	72.1301	65.131	79.1857	71.813	69.4736	67.1458	74.7018	66.3871	81.6985	70.2202	69.7798	64.3318	58.8764	60.052	60.3983	56.5751	63.9129	73.0734	65.7045	68.923	61.109	57.1434	56.964	67.2152	62.599	50.6707	56.5301	60.824	57.2514	61.6517	68.0786	49.3202		46.7948	56.7534	58.0576	51.3742	56.9974	59.8974	69.5348	69.8197
53.2531	481.542	414.944	402.987	426.648	746.701	515.25	621.337	589.987	684.191	589.408	739.945	704.357	660.395	649.267	707.552	619.944	674.865	679.224	548.258	629.381	585.16	465.769	472.842	475.192	482.924	672.918	555.545	572.386	529.051	491.416	443.237	582.078	499.167	444.588	488.589	502.486	354.692	460.88	446.509	301.704		53.2531	508.898	445.843	416.317	386.078	580.552	651.434	636.669
59.6968	470.31	401.68	431.084	435.507	669.337	464.176	581.424	520.183	573.424	551.929	657.793	628.516	590.316	524.296	606.718	578.999	590.963	588.084	531.811	657.391	563.31	459.161	444.091	447.781	451.568	632.413	535.007	522.114	517.02	462.181	438.898	554.267	485.28	436.141	434.555	425.611	328.903	418.73	402.762	281.276		59.6968	497.029	431.591	445.344	394.095	520.403	586.86	595.771
66.1711	453.831	396.653	439.124	443.264	601.889	417.56	512.299	481.139	491.252	487.943	588.71	551.37	502.746	457.083	530.801	506.763	530.388	495.2	490.385	630.802	542.556	451.584	437.271	436.507	451.251	589.024	518.618	505.291	505.617	448.386	437.82	537.436	481.207	438.797	395.159	413.082	320.177	407.651	391.902	277.099		66.1711	479.613	426.19	453.65	401.114	467.963	527.923	524.94
72.6488	442.931	389.112	438.126	440.976	576.043	394.412	476.509	466.265	455.303	449.585	557.032	512.995	461.007	429.88	493.615	472.282	519.079	448.86	458.492	593.445	528.252	451.15	437.36	432.026	454.351	566.431	513.045	497.733	492.073	446.282	437.713	525.048	483.465	435.072	378.063	418.06	320.529	409.861	403.996	273.818		72.6488	468.093	418.088	452.619	399.044	447.867	498.658	488.267
79.2598	31.936	53.8093	46.8434	60.9909	52.5134	36.2045	61.1857	61.1248	61.2304	51.3681	60.4067	61.8913	68.3588	52.3852	49.094	52.9677	71.481	55.5873	59.7244	89.8294	37.1576	48.8906	50.2884	38.7106	38.6886	71.6758	51.9011	49.6473	40.1369	33.7347	33.3653	42.9508	51.1198	38.0889	38.9083	40.6046	45.2552	57.0751	53.4915	42.7134		79.2598	33.7503	57.8162	48.3929	55.1913	40.8287	45.7735	62.6955
85.7127	39.7631	51.4975	45.0764	57.9558	64.4733	43.6895	63.0776	61.6331	65.3588	57.387	67.9066	62.9233	63.2141	57.3063	60.7087	57.2062	68.8254	59.8945	61.3799	57.9356	46.0143	50.3113	51.9028	45.555	50.8564	66.0506	54.7041	55.1723	47.3115	43.801	42.3409	53.4219	54.1791	40.9534	45.1058	48.1287	47.6181	52.8146	54.5756	42.3445		85.7127	42.022	55.3323	46.5676	52.4448	50.1274	55.2368	64.6341
[truncated: 59 more columns]

## Sheet: Ext Data Fig1e
Normalized OCR Data												OCR data
Time (minutes)	Ctrl*10%*IMCD				KO*10%*IMCD							Time (minutes)	Ctrl*10%*IMCD				KO*10%*IMCD
1.30624	84.562	78.5788	88.9335	72.6457	72.4064	84.1293	75.2127	79.8191	85.2453	77.0064		1.30624	117.003	113.835	125.715	104.945	103.748	131.683	122.33	109.988	122.458	116.245
7.77141	79.4082	73.531	80.9828	67.4485	69.4429	79.8	70.0352	75.6382	82.7671	74.9776		7.77141	109.872	106.523	114.476	97.4368	99.5019	124.907	113.909	104.227	118.898	113.182
14.2186	77.7393	71.3425	78.5929	66.0329	69.7399	77.258	68.9961	74.7758	80.7884	71.8443		14.2186	107.563	103.352	111.098	95.3918	99.9275	120.928	112.219	103.039	116.056	108.453
20.7311	77.3833	70.5434	76.3801	64.6132	68.3024	76.5505	68.676	74.1832	79.8973	70.006		20.7311	107.071	102.195	107.97	93.3409	97.8678	119.821	111.698	102.222	114.776	105.678
27.3214	30.8197	29.1994	32.881	25.0092	26.7627	28.928	26.0025	25.1932	32	25.6234		27.3214	42.6433	42.3006	46.4803	36.1286	38.3472	45.2796	42.2918	34.7155	45.9693	38.6798
33.772	28.6119	27.5514	31.9957	24.7113	25.4259	28.3936	23.0871	23.0811	29.8975	25.2708		33.772	39.5886	39.9132	45.2287	35.6982	36.4317	44.4431	37.55	31.805	42.9489	38.1476
40.2166	27.9046	27.0644	30.6913	23.9824	25.3363	26.8129	23.2445	23.0504	29.319	24.9478		40.2166	38.6099	39.2077	43.3849	34.6452	36.3033	41.9689	37.806	31.7627	42.1179	37.66
46.718	27.896	26.4189	30.7149	23.918	24.8815	26.7517	22.8151	23.0605	29.6748	24.6558		46.718	38.5981	38.2726	43.4183	34.5522	35.6517	41.8731	37.1076	31.7767	42.629	37.2192
53.3022	87.045	78.5463	91.3226	71.8888	93.551	83.0775	91.822	85.2745	88.4869	90.0241		53.3022	120.439	113.788	129.093	103.851	134.045	130.037	149.344	117.506	127.115	135.896
59.7786	83.3121	80.3	91.527	71.2912	90.5324	80.8066	92.6936	79.2367	87.6079	88.3925		59.7786	115.274	116.329	129.382	102.988	129.72	126.483	150.761	109.186	125.852	133.433
66.2591	82.846	81.0959	90.7521	72.5666	90.85	80.7511	89.4588	79.4988	87.4477	85.5123		66.2591	114.629	117.482	128.286	104.83	130.175	126.396	145.5	109.547	125.622	129.085
72.7053	82.0653	81.8387	89.8185	72.3823	90.4217	81.723	85.4863	78.9683	87.4583	83.8391		72.7053	113.549	118.558	126.967	104.564	129.562	127.917	139.039	108.816	125.637	126.559
79.3088	17.8713	19.3493	20.8635	14.9705	16.6246	18.1044	15.8246	12.2777	18.9101	16.2393		79.3088	24.7275	28.0309	29.4924	21.6265	23.8208	28.338	25.7379	16.9183	27.1651	24.514
85.787	17.4175	18.9531	20.6055	15.6664	17.0453	16.6617	13.8306	12.0789	19.158	16.024		85.787	24.0995	27.457	29.1278	22.6318	24.4235	26.0797	22.4947	16.6444	27.5212	24.189
92.2805	17.1302	17.734	21.0251	15.3785	16.4022	16.4527	13.2714	11.0714	18.6932	16.0953		92.2805	23.702	25.6909	29.7209	22.216	23.502	25.7526	21.5853	15.2561	26.8535	24.2966

## Sheet: Ext Data Fig1f MEF
Normalized OCR Data																									OCR data
Time (minutes)	CT POOL*0											KO POOL*0													Time (minutes)	CT POOL*0											KO POOL*0
1.30988	155.523	143.73	155.459	168.411	164.732	158.756	176.369	159.431	175.651	169.668	186.832	153.29	179.072	168.135	138.838	161.971	166.228	134.413	135.842	136.338	137.03	135.354	138.275		1.30988	174.406	173.272	167.462	174.271	178.427	169.129	193.697	183.573	183.928	182.039	173.239	150.761	169.767	162.909	146.524	170.834	166.355	156.614	144.725	140.627	149.212	143.62	143.061
7.78311	150.61	140.966	153.874	165.888	161.122	157.589	171.687	155.908	171.34	159.903	183.069	149.135	172.994	164.518	136.675	158.654	163.008	132.05	133.683	134.983	132.932	132.917	134.43		7.78311	168.898	169.94	165.755	171.661	174.516	167.886	188.554	179.516	179.414	171.562	169.749	146.674	164.005	159.405	144.241	167.336	163.132	153.861	142.425	139.229	144.75	141.034	139.083
14.2649	151.333	142.681	154.242	165.736	160.703	158.031	169.861	155.7	171.864	158.404	182.725	148.82	170.527	165.059	137.326	157.332	162.83	132.104	133.116	135.357	133.995	133.017	134.225		14.2649	169.708	172.006	166.152	171.504	174.063	168.356	186.549	179.277	179.962	169.954	169.43	146.364	161.666	159.929	144.929	165.941	162.954	153.924	141.821	139.615	145.907	141.139	138.871
20.7353	153.815	143.907	157.183	168.734	162.487	161.803	172.208	158.076	172.777	159.708	184.567	150.171	172.764	166.732	138.292	158.863	163.798	133.943	135.608	137.023	136.446	134.503	135.686		20.7353	172.491	173.485	169.32	174.606	175.996	172.375	189.127	182.013	180.918	171.353	171.138	147.693	163.787	161.55	145.948	167.556	163.922	156.067	144.476	141.333	148.576	142.717	140.383
27.3242	66.3448	60.3588	67.6939	70.2892	74.1405	67.0931	79.806	66.5253	74.9918	69.1699	79.3344	64.3765	74.1194	72.929	61.379	70.7383	73.3803	57.014	69.1461	59.27	57.942	57.4188	60.2234		27.3242	74.4004	72.7646	72.9207	72.7352	80.304	71.477	87.6467	76.599	78.5254	74.2133	73.562	63.3143	70.2681	70.6624	64.7769	74.6091	73.4361	66.4312	73.6678	61.1347	63.0931	60.9251	62.3079
33.8263	55.971	52.7783	60.3861	63.4701	64.1981	61.9666	69.0887	60.6521	67.8828	62.8923	71.8561	58.0559	68.08	66.9443	55.2795	64.5828	68.3747	52.3179	59.1336	54.1435	52.51	51.4034	53.3541		33.8263	62.767	63.626	65.0487	65.6789	69.5351	66.0155	75.8765	69.8365	71.0815	67.4779	66.6279	57.098	64.5426	64.8637	58.3397	68.1167	68.4267	60.9594	63.0005	55.8468	57.1782	54.5424	55.2009
40.3206	54.08	51.1559	58.203	60.6769	61.0833	59.9362	66.2057	58.3557	64.5907	59.2423	69.7051	56.1553	65.1721	64.9168	52.927	62.8437	65.5315	50.4016	56.1427	53.3426	50.8713	50.3233	52.6896		40.3206	60.6464	61.6701	62.697	62.7884	66.1614	63.8524	72.7102	67.1923	67.6342	63.5618	64.6334	55.2287	61.7858	62.8992	55.8571	66.2825	65.5813	58.7266	59.8141	55.0208	55.3937	53.3964	54.5134
46.772	51.8536	48.587	56.4662	58.6446	58.4668	57.588	63.541	55.5909	62.4684	57.5083	66.0483	53.5382	61.9826	62.7629	50.8156	60.5016	63.8414	49.065	54.7795	50.7828	49.0776	48.7336	51.0257		46.772	58.1496	58.5732	60.8262	60.6854	63.3273	61.3508	69.7836	64.0088	65.4119	61.7015	61.2427	52.6548	58.7619	60.8122	53.6288	63.8123	63.8899	57.1692	58.3617	52.3805	53.4406	51.7096	52.7919
53.3734	502.388	454.91	515.495	489.53	484.246	484.566	451.915	484.074	491.912	466.247	522.27	358.364	484.857	465.275	380.527	443.537	379.041	390.324	299	372.157	395.882	402.132	365.862		53.3734	563.388	548.409	555.298	506.565	524.503	516.227	496.315	557.375	515.091	500.243	484.269	352.451	459.664	450.815	401.593	467.808	379.329	454.795	318.553	383.865	431.076	426.689	378.526
59.8485	493.851	416.385	496.017	452.827	452.48	466.999	399.958	445.794	485.794	409.431	444.722	336.104	449.788	395.302	353.457	391.609	325.768	345.575	258.942	314.634	356.161	344.89	333.56		59.8485	553.814	501.966	534.316	468.586	490.096	497.513	439.252	513.299	508.685	439.284	412.364	330.558	426.417	383.016	373.024	413.038	326.016	402.655	275.875	324.532	387.823	365.952	345.106
66.3493	478.814	386.229	470.116	419.783	417.096	445.737	384.339	417.214	467.75	386.972	415.551	307.391	422.244	367.422	327.94	364.61	305.845	321.996	249.952	295.78	333.727	319.859	316.781		66.3493	536.951	465.612	506.415	434.392	451.77	474.861	422.1	480.391	489.791	415.187	385.315	302.319	400.304	356.002	346.095	384.561	306.077	375.181	266.297	305.085	363.396	339.392	327.745
72.8231	469.996	371.146	457.286	404.875	399.356	436.199	380.587	406.611	457.246	382.538	408.599	285.665	404.749	358.622	312.072	355.529	301.262	314.438	249.958	294.059	325.074	301.3	310.079		72.8231	527.062	447.429	492.594	418.965	432.556	464.7	417.978	468.182	478.791	410.431	378.87	280.951	383.718	347.476	329.349	374.984	301.491	366.374	266.304	303.31	353.974	319.699	320.811
79.4194	57.3009	48.4302	51.1016	55.314	51.8143	48.5648	62.6435	47.5405	50.7606	55.4737	57.8128	46.2643	50.8776	51.3088	42.001	50.3892	54.4303	37.3753	47.2991	43.1413	42.8296	43.2523	46.296		79.4194	64.2584	58.3843	55.0474	57.2389	56.1218	51.738	68.798	54.7394	53.1525	59.5185	53.6063	45.501	48.234	49.7141	44.3262	53.1465	54.4716	43.5487	50.3921	44.4986	46.6372	45.8936	47.8985
85.9049	52.3805	46.5654	51.9234	54.5031	54.7394	51.215	58.3839	50.6442	54.1398	54.1494	59.2167	46.5266	54.5748	55.5209	43.6238	52.8884	55.0399	42.8045	44.7724	47.5289	46.1697	45.9821	48.3552		85.9049	58.7405	56.1362	55.9326	56.3998	59.2901	54.5614	64.1199	58.3131	56.6908	58.0976	54.9081	45.7589	51.7391	53.7953	46.0388	55.7824	55.0818	49.8747	47.7002	49.0241	50.2742	48.79	50.0289
92.356	50.0152	46.3067	51.8265	53.7071	53.6766	51.1155	55.9232	50.0374	54.0837	52.6588	59.1579	45.5177	54.4703	54.2523	43.8443	52.0765	53.7062	42.7938	42.6043	47.4049	45.4982	45.7267	48.191		92.356	56.0881	55.8243	55.8282	55.5762	58.1389	54.4554	61.4175	57.6144	56.6321	56.4983	54.8536	44.7667	51.6401	52.5662	46.2716	54.9261	53.747	49.8622	45.3903	48.8962	49.543	48.5191	49.8591

## Sheet: Ext Data Fig1f mIMCD3
Normalized OCR Data																																									OCR data
Time (minutes)	IMCD SCR POOL*																IMCD Ift88KO POOL*																								Time (minutes)	IMCD SCR POOL*20K
1.30988	126.923	121.691	184.279	155.164	156.836	133.994	185.421	165.719	135.526	169.585	117.388	182.64	199.89	101.499	106.795	113.871	150.272	156.286	211.522	113.456	144.925	180.32	171.135	153.9	167.45	115.723	152.652	162.458	123.167	120.767	142.728	100.957	118.03	117.364	182.983	109.238	103.636	89.7294	97.792		1.30988	151.341	145.695	156.239	153.693	163.388	135.75	141.175	141.708
7.77375	119.116	117.456	173.226	150.231	146.737	126.111	174.344	157.044	128.232	158.071	111.389	171.992	187.722	96.8381	104.297	107.909	139.816	148.815	202.606	107.171	139.264	172.256	166.793	147.813	162.923	107.987	143.728	157.369	117.404	115.697	137.537	96.395	112.584	111.744	174.265	105.817	100.631	86.4883	93.5069		7.77375	142.032	140.624	146.869	148.806	152.867	127.764	132.741	134.289
14.2652	114.554	115.515	169.786	147.033	143.141	124.03	170.216	154.197	125.212	153.948	108.442	168.844	183.685	95.1022	102.893	105.084	137.544	146.767	199.298	105.241	137.035	169.659	165.672	147.567	160.82	105.959	140.845	156.243	116.399	114.768	136.827	96.206	111.166	110.063	172.441	104.821	99.5251	85.7847	92.7862		14.2652	136.592	138.301	143.952	145.638	149.121	125.656	129.598	131.855
20.74	113.281	114.536	164.354	144.404	141.649	122.738	168.256	152.317	124.105	152.077	107.861	166.767	181.714	93.96	102.33	104.071	136.595	145.623	197.299	104.463	136.411	168.948	166.523	147.609	160.438	104.45	139.459	156.42	116.303	114.087	136.39	95.8573	110.46	110.116	171.312	104.322	99.4395	85.4875	92.4278		20.74	135.075	137.128	139.346	143.035	147.567	124.347	128.106	130.248
27.2964	39.406	40.4116	63.5973	52.1625	50.8542	48.4606	56.0246	55.6979	45.2006	55.4906	58.4305	59.4777	66.4693	33.5271	36.4458	38.2587	45.8892	50.3055	69.0712	38.7986	49.189	61.1421	56.8334	49.1342	54.5994	39.3454	50.5268	53.3352	39.3811	40.0317	45.3814	32.9567	37.274	37.0637	55.3668	32.3678	31.9851	26.6331	30.9914		27.2964	46.9871	48.3828	53.9205	51.6678	52.9786	49.0958	42.6558	47.6277
33.7766	38.506	38.8046	59.6342	50.5698	47.7784	44.982	58.2976	54.3899	43.9174	54.378	47.678	58.0404	64.7918	33.3321	36.2828	37.2608	46.0541	48.352	67.2208	37.2915	46.8061	55.9718	54.8686	48.5263	52.5004	37.2611	48.2118	50.8633	37.7616	37.0612	44.0439	30.5062	35.656	34.734	53.9917	31.0313	31.1395	25.8801	29.5156		33.7766	45.9139	46.4588	50.5603	50.0902	49.7743	45.5717	44.3864	46.5093
40.2521	36.8134	37.5075	57.6882	50.0272	47.7696	41.7215	55.9569	53.3658	43.37	52.9709	45.6463	56.5054	62.4873	33.2611	35.4721	36.6874	44.5202	47.3676	66.5748	36.4208	45.7838	54.7511	54.1583	47.5717	52.1006	36.2608	46.914	49.6367	36.8291	35.94	43.3175	29.5038	35.4246	34.134	52.6051	30.4413	31.0959	26.1064	29.2811		40.2521	43.8956	44.9059	48.9105	49.5528	49.7652	42.2684	42.6042	45.6335
46.7636	36.9667	37.4909	57.6781	48.8359	46.2731	42.2638	55.6163	53.6242	42.2488	52.3354	44.5625	56.7978	61.8355	32.2227	35.5833	36.3517	44.0142	46.2289	63.1933	35.4384	44.5547	54.343	53.7185	46.277	49.602	35.8522	45.9847	49.4174	36.1521	35.4573	42.2535	28.9892	34.5754	33.6063	51.5634	29.8633	30.3531	25.9059	28.8133		46.7636	44.0785	44.8859	48.9019	48.3728	48.2061	42.8178	42.3449	45.8545
53.3546	157.493	176.762	248.308	211.01	204.258	175.377	237.537	234.136	182.921	224.496	163.51	245.82	273.554	137.054	145.745	155.28	231.094	244.709	326.646	172.727	233.49	280.947	278.704	242.571	268.043	159.315	207.811	238.999	192.013	187.044	226.992	151.032	174.107	168.239	278.347	169.44	167.17	129.635	148.734		53.3546	187.792	211.629	210.526	209.009	212.791	177.676	180.854	200.211
59.8297	160.438	169.061	244.464	203.573	206.093	172.151	245.029	226.745	171.704	210.533	155.987	238.613	266.212	139.45	145.24	155.237	226.132	233.169	298.445	164.492	216.408	254.603	260.525	226.732	247.749	138.773	180.172	211.045	179.123	169.87	203.52	139.53	162.096	147.712	266.093	157.792	151.131	121.001	141.246		59.8297	191.304	202.409	207.267	201.642	214.703	174.408	186.559	193.892
66.3242	162.557	164.426	238.116	196.054	201.784	170.996	242.639	217.956	163.91	202.699	149.501	229.591	259.69	136.985	144.443	152.144	218.242	223.791	282.264	158.807	206.114	239.636	249.851	221.193	237.042	126.697	173.385	203.92	172.193	163.326	193.104	135.251	156.761	141.303	257.306	152.178	143.027	115.58	133.993		66.3242	193.83	196.859	201.884	194.195	210.213	173.237	184.739	186.376
72.8042	163.137	162.759	235.324	195.234	200.119	169.832	245.64	216.73	160.871	200.425	147.052	227.265	256.755	136.602	142.487	150.796	214.92	220.341	277.508	156.832	203.379	235.879	246.924	222.158	235.378	119.608	173.735	205.383	171.09	162.37	190.261	134.414	155.448	140.875	252.949	148.62	140.602	115.28	132.114		72.8042	194.521	194.864	199.518	193.383	208.479	172.058	187.024	185.328
79.3921	31.1992	26.1513	45.4166	36.8422	31.7513	31.3786	37.4013	35.2761	27.816	37.3135	27.0595	35.7878	40.2135	19.1582	23.8325	23.2094	29.0782	32.7261	42.9961	25.6844	32.8513	35.9406	34.9953	33.3449	33.8602	25.3364	34.0441	37.3443	24.7581	25.9636	26.5011	19.6085	24.3843	23.5966	33.9469	19.5629	19.7418	16.6538	19.7864		79.3921	37.2014	31.3096	38.506	36.4928	33.0777	31.7899	28.4764	30.1649
85.8752	27.0935	25.3407	42.0779	33.8773	30.2443	27.8304	36.0335	34.5864	27.0678	36.1236	26.7697	35.2065	39.5719	19.6397	22.5638	23.9311	30.1395	32.6607	44.6742	24.9687	33.0393	38.2883	36.6808	33.3119	35.9732	25.2528	33.8516	37.5062	25.1813	25.5945	28.7608	20.0042	25.0848	23.9571	35.3405	20.225	20.8496	17.2059	20.2412		85.8752	32.3058	30.3392	35.6754	33.556	31.5077	28.1952	27.435	29.5752
92.3583	25.7007	24.1748	40.7503	32.177	29.1618	26.1343	35.2184	32.8079	26.4725	34.8617	25.5803	34.8889	37.7486	19.7448	22.5065	23.2907	29.6942	30.746	44.2328	24.5654	32.5767	37.2035	35.3889	32.1477	35.1244	24.6375	32.1799	35.4	24.3466	24.4909	28.6664	19.3844	24.2385	23.6372	34.7508	20.4685	20.2255	16.9384	19.6319		92.3583	30.6451	28.9433	34.5498	31.8719	30.3801	26.4768	26.8144	28.0543
[truncated: 31 more columns]
