# Supplementary material for: Primary cilia sense glutamine availability and respond via asparagine synthetase
Source: Nat Metab. 2023 Mar 6;5(3):385–97. doi: 10.1038/s42255-023-00754-6 (PMC10042734; doi:10.1038/s42255-023-00754-6)
Supplement: Supplementary file 9 — Statistical source data. [file 42255_2023_754_MOESM9_ESM.xlsx]

## Sheet: Ext Data Fig2a mIMCD3
Cilium length (μm)
HBSS	HBSS+Q
3.78446	4.39094
2.75492	5.30339
3.64982	2.2189
4.06524	3.32367
3.13033	2.97278
3.11163	2.54995
3.49581	1.63225
2.92205	2.01073
2.43983	1.3916
4.04563	3.43687
2.38499	1.80245
5.30921	2.67113
3.51872	1.95134
4.03378	1.72516
4.66682	1.254
3.48031	2.394
3.55053	1.71
2.91977	1.45988
3.08644	1.27452
3.42194	1.37279
3.21024	1.68321
3.78959	1.78433
5.69031	2.63192
3.84568	1.9909
3.89105	0.693462
2.99888	2.62451
2.78308	1.58779
3.306	2.28285
2.41828	2.08027
3.83747	1.01962
3.69292	1.64411
3.15313	1.17374
4.60309	1.37746
2.70978	1.22778
2.59966	1.08152
3.32367	1.83825
3.53833	2.5235
3.88637	1.61219
2.05519	0.868224
5.27489	2.47346
2.66133	1.48633
3.88273	2.38043
4.19178	3.32492
1.78433	1.63225
1.85581	1.62028
2.50025	1.1457
3.65507	1.85581
2.01689	1.25913
4.28195	2.18652
1.88704	1.55051
3.60502	1.38692
3.62839	0.89034
5.02797	1.21182
2.33905	1.71
5.44795	1.14
4.62304	2.54915
4.45911	2.82709
1.19016	5.03914
2.02008	2.55018
3.26051	1.368
2.99239	1.88704
2.87725	1.29983
3.42194	0.96729
2.16896	1.6001
3.82367	1.12279
2.80976	2.44769
3.21229	1.48633
4.34545	1.29983
3.68106	1.27452
2.82025	1.41007
5.20079	1.64411
2.71126	2.40483
3.1366	2.51062
3.14161	2.51062
3.48772	2.66863
1.58369	2.30827
3.99319	1.55051
3.87771	1.37279
2.8858	2.21399
4.1341	2.57868
2.39035	1.7401
2.35022	3.1366
3.92057	2.14183
5.49092	2.05519
3.33404	1.9942
3.55931	2.05519
5.07904	1.7491
3.81011	1.64411
2.48976	1.78433
2.67558	1.68321
2.15095	1.19016
3.45067	3.11163
3.01929	2.47346
3.9403	1.824
3.03548	2.97278
3.91294	1.63225
2.30827	1.8973
3.02909	1.938
2.95967	1.55051
2.61755	1.63225
3.11163	1.9942
3.02499	2.17797
3.512	2.35022
2.16304	1.45988
5.15462	1.95134
4.82528	1.938
3.51929	2.28285
2.67113	1.85581
1.14	1.65984
3.42	2.57948
4.12099	2.99239
3.16133	2.33905
2.48178	2.22471
2.70647	1.69472
3.7042	3.0169
2.35022	1.73645
3.10114	3.01826
2.8801	2.75732
2.20168	1.026
4.34101	1.17374
2.81557	1.91053
4.66773	1.74386
3.68551	1.21182
3.01188	1.19016
4.80556	1.48633
3.36859	1.29983
2.93128	1.05108
1.368	1.17374
2.63192	2.62451
3.79472	1.63225
3.42194	1.64411
4.23031	1.29983
4.67822	0.764712
3.20101	1.63225
3.1448	2.14445
2.66863	1.55051
3.52716	4.02944
3.67639	1.72516
2.66133	2.942
3.01826	1.66885
1.62028	3.27602
2.67113	2.10239
3.52226	2.94166
5.25517	1.3916
3.4672	0.940044
3.09692	0.89034
3.69394	1.99352
2.62451	2.7026
3.99	1.16257
3.22848	1.14
2.53126	2.24557
3.1366	2.85912
3.61118	2.87041
4.8002	2.24842
3.92719	3.11163
2.46947	3.19679
4.18597	2.16304
3.8255	1.62028
2.16896	2.99888
1.82753	2.38043
1.71	1.95134
3.35479	2.44097
4.17468	1.29983
2.10205	3.42296
3.87931	2.75732
3.89356	3.40096
1.27452	2.63192
3.2645	3.14435
3.35662	4.24262
2.58461	2.15095
4.47952	3.876
1.80245	2.30827
1.73645	4.07356
2.69051	3.05896
3.64982	2.28
6.07118	2.71936
4.2913	3.03548
6.08384	3.22848
3.57971	2.75732
3.51188	3.2645
3.5413	1.69472
5.41705	4.00322
3.96549	3.89162
4.88228	3.21229
3.49718	3.4713
3.28229	2.97278
4.01599	2.14183
5.15531	3.15313
3.32036	2.19279
4.40165	2.39674
4.51702	3.22848
4.61141	3.8076
1.938	3.78959
5.18164	3.11368
2.82788	2.2189
4.93894	2.86322
3.41624	3.40803
2.70237	2.28285
2.01689	3.24045
3.06956	2.32925
4.30133	2.2246
3.36859	1.71
3.32983	2.09589
2.57948	2.24842
2.59225	2.28
4.63729	2.42364
2.69051	2.26279
2.61071	2.18983
5.608	3.22438
2.7026	3.98658
5.04952	1.58369
3.56877	1.9942
5.00266	4.19178
4.13079	2.0577
5.58235	1.7157
2.62907	1.9909
2.97278	1.61219
3.82367	1.93469
2.80873	1.37279
2.39674	2.30827
3.29209	3.24809
5.42549	2.81147
4.7766	1.37279
2.45567	2.18983
2.19279	1.64411
3.31387	2.21342
4.14094	1.82753
1.82753	3.2645
4.65508	2.28
4.85401	1.21182
2.29425	2.85308
	1.2898
	2.67113
	2.30827
	3.55543
	2.50025
	2.48178
	1.94131
	4.66157
	2.51062
	2.60456
	3.31387
	2.02008
	1.99112
	2.63192
	3.7343
	2.58461
	2.052
	2.18983
	1.05108
	2.35022
	2.65107
	2.23451
	2.35022
	1.94803
	1.19016
	1.19016
	1.16257
	1.45988
	2.66977
	1.58369
	1.938
	1.48633
	1.52942
	1.52942
	1.12849
	1.53376
	1.64411
	2.21342
	1.6001
	1.45099
	1.938
	1.2898
	1.27452
	1.42842
	0.684
	1.80245
	1.27452
	1.3916
	1.52942
	3.1448
	3.30953
	2.30827
	1.38692
	1.58369
	3.28229
	2.78536
	2.82253
	3.0674
	3.11163
	2.35022
	1.29983
	2.53126
	1.69472
	3.46742
	1.88704
	3.48031
	3.10217
	2.508
	1.78433
	1.82753
	1.68321
	1.83825
	1.69472
	1.69472
	1.01962
	1.58369
	0.919068
	1.22778
	1.83825
	0.912
	1.52099
	0.919068

## Sheet: Statistics Ext Data Fig2a
Table Analyzed	ExtFig2a_mIMCD3
Column D	HBSS+Q
vs.	vs,
Column C	HBSS
Unpaired t test
P value	<0,0001
P value summary	****
Significantly different (P < 0.05)?	Yes
One- or two-tailed P value?	Two-tailed
t, df	t=16,23, df=542
How big is the difference?
Mean of column C	3.415
Mean of column D	2.15
Difference between means (D - C) ± SEM	-1,265 ± 0,07793
95% confidence interval	-1,418 to -1,112
R squared (eta squared)	0.327
F test to compare variances
F, DFn, Dfd	1,484, 230, 312
P value	0.0012
P value summary	**
Significantly different (P < 0.05)?	Yes
Data analyzed
Sample size, column C	231
Sample size, column D	313

## Sheet: Ext Data Fig2a MDCK
Cilium length (μm)
HBSS	HBSS+Q
1.19016	1.74386
1.44335	1.32947
1.05108	2.55155
3.08017	2.22984
2.38192	1.05108
2.43709	1.53376
3.26644	1.32947
1.55051	1.53376
0.89034	1.26529
2.12975	1.29105
2.46092	0.980628
5.40497	3.34556
2.27145	1.49944
6.32016	1.47083
1.12279	1.63225
1.69472	1.48633
6.80192	2.33563
25.3145	1.82195
3.67992	1.72516
3.85753	2.10216
1.27452	1.254
2.10934	1.08152
1.14	2.16896
3.62292	1.55051
10.2748	1.32947
2.19279	2.10205
1.80245	1.83825
3.31387	1.9909
12.5866	1.41007
11.2496	1.482
2.15095	2.96674
1.80245	1.12279
3.57789	1.22778
2.56181	3.41054
6.12887	3.09567
3.04357	1.71
2.88625	2.82845
1.25913	1.45988
2.16896	2.67125
2.28285	1.8973
2.90643	1.52452
5.91888	1.85968
1.52099	2.17797
3.78959	2.19792
1.27452	2.24751
5.7	1.65129
1.58779	1.81876
7.50154	2.51837
3.08644	1.52099
3.29027	2.15152
1.37279	1.73052
3.91772	2.95522
2.12975	2.05907
2.38043	1.05108
2.23976	0.89034
1.2898	1.7849
1.86971	1.824
3.19405	1.37279
2.66863	1.14
2.964	1.61219
2.052	1.23314
3.82367	1.48907
1.6001	1.6001
2.46582	1.72516
0.644898	1.37279
1.71376	1.83825
2.68504	2.50127
1.14	1.482
2.02008	2.16304
1.2898	2.76005
3.21366	1.55051
3.25459	2.06465
1.94803	1.73645
1.96798	2.26279
4.23031	1.64582
1.32947	1.48633
1.94803	0.96729
1.8973	1.38692
2.15095	1.45988
1.73645	1.80257
1.05108	2.87725
1.88009	1.42842
2.74079	1.3916
1.83825	1.8973
1.482	1.23314
1.7401	1.29983
3.15313	1.63225
2.92547	2.03479
1.64411	1.48576
3.21833	1.90916
3.02921	1.86971
1.96137	1.3786
2.77613	1.94176
1.1457	1.37746
1.37279	1.39468
1.96798	1.94803
2.05519	0.974016
2.87725	1.21182
1.25913	1.63237
2.622	1.22778
3.06956	1.83825
3.16133	1.99272
1.63225	1.61219
1.254	1.14
1.88704	1.12279
2.74079	1.30142
1.39308	1.22778
1.78433	1.63225
1.9909	2.26427
2.28285	2.41851
1.71	1.482
2.01689	2.75219
1.76974	1.69472
1.03227	1.90471
1.39992	1.48576
1.55051	0.940044
0.919068	1.01962
2.54129	2.30884
1.63978	1.95772
2.10205	1.58962
2.02008	1.58369
11.3234	2.05519
2.58415	2.05519
6.53129	1.37279
4.28526	1.78672
8.3904	1.21182
1.80907	1.596
1.87234	1.64411
2.46719	0.919068
2.62451	1.92272
2.24797	1.61219
1.29983	1.2817
1.12279	1.84167
2.80748	3.18516
1.48633	0.919068
1.71376	1.48633
1.32947	0.868224
2.00036	1.05108
2.10205	1.81579
1.65984	1.38692
3.72438	2.35319
1.63225	1.48633
2.57857	1.25913
1.05108	2.24842
1.83825	1.16257
2.65198	0.96729
1.94803	1.482
2.90996	1.27452
2.35273	1.83825
2.27145	1.254
2.30554	3.02294
1.58369	2.07605
1.29983	2.27145
2.18983	0.72105
1.57879	2.30941
1.026	1.38692
1.52133	1.69472
6.08065	1.52942
8.20903	2.18356
1.94142	2.83997
2.33905	4.11038
2.50025
1.29983
1.32947
1.63225
1.61219
3.08017
1.15129
0.919068
4.76349
1.63601
1.72516
2.02966
1.05108
1.29983
1.44199
1.552
2.71434
1.88704
2.13545
1.23314
3.05246
2.38876
2.1155
0.919068
2.80406
1.64411
1.32947
1.71
1.3916
1.45988
2.28057
1.44199
2.39674
1.64411
1.69472
1.2898
1.45988
3.01963
3.06318
19.7879
2.43971
2.51837
1.16257
1.22778
1.54858
2.08164
1.026
1.72402
1.1473
1.34212
1.84167
1.80952
2.11185
2.71012
1.9909
2.17797
7.28357
13.3916
21.9116
3.28252
1.88009
5.35925
15.9093
4.69315
2.54915
3.32367

## Sheet: Statistics Ext Data Fig2a MDCK
Table Analyzed	ExtFig2a_MDCK
Column D	HBSS+Q
vs.	vs,
Column C	HBSS
Unpaired t test
P value	<0,0001
P value summary	****
Significantly different (P < 0.05)?	Yes
One- or two-tailed P value?	Two-tailed
t, df	t=4,669, df=386
How big is the difference?
Mean of column C	2.895
Mean of column D	1.741
Difference between means (D - C) ± SEM	-1,154 ± 0,2470
95% confidence interval	-1,639 to -0,6678
R squared (eta squared)	0.05346
F test to compare variances
F, DFn, Dfd	29,33, 226, 160
P value	<0,0001
P value summary	****
Significantly different (P < 0.05)?	Yes
Data analyzed
Sample size, column C	227
Sample size, column D	161

## Sheet: Ext Data Fig2b
Normalized OCR Data																																OCR data
Time (minutes)	Ctrl*/										Ctrl*Glu									Ctrl*Q												Time (minutes)	Ctrl*/										Ctrl*Glu
1.30962	46.7889	50.7278	50.7022	51.6523	52.3101	46.7127	62.1063	73.0067	44.6563	43.9875	63.7118	67.832	71.435	62.1368	77.7926	69.7311	68.5756	65.7144	70.8528	75.1267	67.2711	60.7089	72.5756	59.5943	67.2642	64.0939	72.9165	81.4557	69.0848	77.838		1.30962	49.0932	52.6446	55.2335	61.7032	62.0147	59.5837	73.8825	74.4548	49.9293	44.2694	54.7389	82.379	67.9883	66.6599	90.5194	63.397	75.0839
7.75009	43.5815	47.6494	43.9623	45.8653	48.0358	43.671	54.3936	66.2087	40.3612	39.0941	57.1813	60.7971	65.4343	55.8265	64.4968	62.092	59.2902	57.8971	61.8506	69.6861	61.5285	56.324	68.0062	55.0719	61.7738	59.6439	67.1876	75.6862	63.0689	72.8815		7.75009	45.7279	49.4499	47.8913	54.79	56.9475	55.704	64.7074	67.522	45.127	39.3446	49.1281	73.8355	62.2771	59.8903	75.0485	56.4519	64.9172
14.2251	40.7871	45.3686	41.2089	43.5676	45.2698	42.7808	51.3786	62.6889	38.8365	35.8273	55.4444	57.4101	60.93	53.0116	62.6332	58.5526	55.7935	53.8297	57.0221	65.2662	58.0266	52.17	64.3145	51.8575	60.2624	56.7111	63.2015	71.0726	59.6441	68.8876		14.2251	42.7959	47.0829	44.8918	52.0453	53.6684	54.5684	61.1207	63.9324	43.4223	36.0568	47.6359	69.7221	57.9901	56.8704	72.88	53.2339	61.0887
20.6729	39.2952	42.8837	39.0376	41.6854	43.7735	40.7995	48.85	60.3741	35.9061	34.5506	54.007	55.1043	58.5936	50.0955	58.458	54.85	52.7159	51.4337	52.1417	63.2837	55.5782	49.8995	62.4933	49.4252	57.858	54.5074	59.8328	68.2772	56.7693	66.1706		20.6729	41.2305	44.5041	42.5264	49.7968	51.8944	52.0413	58.1127	61.5717	40.1458	34.7719	46.4009	66.9218	55.7664	53.7421	68.0217	49.8676	57.719
27.2379	22.4801	24.4569	22.6705	25.9249	26.7751	24.4359	29.6752	34.1299	19.3663	23.1004	31.2561	37.629	36.2866	31.9701	32.9645	35.4293	33.331	31.8097	35.0704	33.6016	29.1884	27.5122	33.6217	30.4408	33.4872	29.8754	32.5783	38.8292	31.4566	35.4089		27.2379	23.5873	25.381	24.6966	30.9695	31.7424	31.1689	35.302	34.8069	21.6531	23.2484	26.8542	45.6988	34.5358	34.2973	38.3575	32.211	36.4943
33.7104	19.0749	22.1157	19.9423	22.9871	23.7291	23.0773	26.4803	32.191	17.866	20.7901	28.2955	29.5008	31.5298	28.1217	30.4316	32.3229	30.1305	29.2868	31.0464	27.2104	24.4788	22.4855	29.2261	24.8822	28.5726	26.2471	28.6961	33.7394	27.8887	30.8017		33.7104	20.0144	22.9513	21.7246	27.4601	28.1313	29.4359	31.5014	32.8295	19.9756	20.9233	24.3105	35.8275	30.0085	30.1688	35.4102	29.3868	32.9901
40.1836	17.832	21.484	20.4665	21.9781	22.9529	23.1045	25.2624	30.834	17.7995	20.4075	26.8889	27.4895	30.7646	27.516	28.9648	31.0638	28.8484	27.3506	29.9818	25.673	23.6369	22.0257	28.2763	25.0603	27.5505	25.6252	27.4616	32.1878	26.9884	30.1398		40.1836	18.7103	22.2958	22.2956	26.2547	27.2112	29.4706	30.0525	31.4456	19.9012	20.5383	23.102	33.3848	29.2802	29.519	33.7035	28.2421	31.5863
46.669	18.2622	20.463	18.8163	20.9945	21.7196	21.6821	24.3947	28.3308	20.0081	19.8643	25.7839	25.1529	29.0147	25.6542	26.6526	28.7321	26.8035	25.8898	27.34	24.708	22.5154	20.8255	27.3918	23.7124	26.1023	24.0305	26.1207	32.6276	25.655	29.0197		46.669	19.1617	21.2362	20.4979	25.0797	25.7491	27.6563	29.0202	28.8928	22.3707	19.9916	22.1526	30.5471	27.6147	27.5216	31.0129	26.1222	29.3473
53.246	48.5516	54.2334	64.71	49.9736	52.8278	47.8912	52.3184	60.0441	55.7411	50.8131	58.5863	50.6974	67.2859	56.5812	54.0558	59.0794	50.4991	65.0626	66.1085	94.0508	79.7485	81.5523	93.7366	93.0556	137.521	90.3023	96.3982	131.953	104.752	128.098		53.246	50.9428	56.2827	70.4933	59.6977	62.6285	61.0869	62.2388	61.2351	62.3229	51.1386	50.3352	61.5698	64.0394	60.6999	62.8993	53.7129	55.2918
59.7338	49.2085	54.2437	66.53	56.0714	57.4491	54.3841	57.3782	67.7659	60.8146	57.9638	61.4378	55.4857	73.9897	58.2858	63.7913	66.7912	56.4198	75.3563	73.1133	70.9801	80.1536	67.5875	72.2654	75.5835	80.6182	64.6617	88.6942	95.9968	80.4999	88.0675		59.7338	51.632	56.2933	72.4759	66.9821	68.1071	69.3689	68.258	69.1101	67.9955	58.3352	52.7852	67.385	70.4197	62.5286	74.2275	60.7242	61.7744
66.2081	48.5311	55.5606	65.815	57.5873	57.4594	54.5209	58.9429	67.302	62.2522	58.8579	64.0936	55.3622	73.326	58.4159	63.2557	67.0805	57.3176	74.8716	74.6439	67.2528	75.587	65.7742	72.3556	76.6284	84.3037	64.627	89.1078	96.9309	81.2513	89.4481		66.2081	50.9213	57.66	71.697	68.7929	68.1193	69.5433	70.1194	68.637	69.6028	59.235	55.0669	67.235	69.7881	62.6681	73.6043	60.9872	62.7574
72.6823	51.224	57.1825	67.2747	60.0955	59.3467	56.5813	60.8227	69.9008	64.4749	61.6772	66.7168	55.8296	75.0344	60.4973	64.467	69.9052	57.9206	76.505	76.9534	64.324	73.3502	64.6533	71.8417	76.5918	82.9897	65.9759	87.5888	96.7698	81.8434	88.2717		72.6823	53.7468	59.3431	73.2872	71.7892	70.3568	72.1715	72.3556	71.2873	72.0881	62.0724	57.3207	67.8027	71.414	64.901	75.0137	63.5553	63.4177
79.2682	13.6062	14.4643	14.2148	17.3518	16.7665	17.6756	19.3759	22.36	13.1581	15.7057	19.4938	19.6222	21.931	18.5789	19.5149	23.7145	19.4411	19.8231	21.5683	20.2079	17.9886	16.5029	21.9318	19.3372	21.0056	19.7056	23.2396	24.6033	20.2185	21.9987		79.2682	14.2763	15.0108	15.4852	20.7282	19.877	22.5459	23.0498	22.8035	14.7118	15.8063	16.7484	23.8303	20.8729	19.9313	22.7075	21.5604	21.2863
85.7517	11.9267	13.1398	13.5911	16.312	15.7971	16.1831	17.8679	21.396	12.619	14.9422	17.5891	17.3441	21.1116	18.2999	18.2864	21.2727	19.2184	19.0242	20.4389	18.4492	17.0618	15.2758	20.0195	18.5272	20.5566	19.1831	20.3731	23.6829	19.2224	21.4775		85.7517	12.514	13.6363	14.8058	19.486	18.7278	20.6422	21.2559	21.8204	14.109	15.038	15.1119	21.0637	20.093	19.632	21.2781	19.3404	21.0423
92.2343	13.1771	13.3974	13.4835	15.3235	15.8301	16.4888	17.8142	21.1585	11.9702	15.2559	17.3208	17.2183	20.2684	17.1086	17.7445	20.3276	18.4777	17.858	19.7308	17.41	16.4376	15.2277	20.3066	17.3325	19.2682	18.3013	20.3294	22.668	18.2246	20.6832		92.2343	13.8261	13.9036	14.6885	18.3052	18.7669	21.0321	21.1921	21.5782	13.3836	15.3536	14.8814	20.9109	19.2905	18.354	20.6475	18.4811	20.2313
Basal Respiration
Ctrl*/	Ctrl*Glu	Ctrl*Q
27.37	36.69	45.87
29.74	37.89	39.14
25.45	38.33	34.67
25.37	32.99	42.19
27.98	40.71	32.09
24.62	34.52	38.59
30.98	34.24	36.21
38.98	33.58	39.5
23.29	32.41	45.61
19.61		38.54
		45.49
ATP-Production coupled Respiration
Ctrl*/	Ctrl*Glu	Ctrl*Q
21.03	28.22	38.58
22.42	29.95	33.06
20.22	29.58	29.07
20.69	24.44	35.1
22.05	31.81	25.71
19.12	26.12	31.76
24.46	25.91	30.48
32.04	25.54	33.71
15.9	24.8	35.65
14.69		31.11
		37.15
Maximal Respiration
Ctrl*/	Ctrl*Glu	Ctrl*Q
39.3	49.4	76.64
44.04	38.61	63.31
53.68	54.77	66.32
43.78	43.39	73.43
43.55	46.72	75.72
40.4	49.58	118.25
42.95	39.44	72
48.5	58.65	76.07
51.86	57.22	109.29
46.73		86.53
		107.41
[truncated: 13 more columns]

## Sheet: Statistics Ext Data Fig2b
Table Analyzed	basal respiration										Number of families	1
Data sets analyzed	A-C										Number of comparisons per family	3
											Alpha	0.05
ANOVA summary
F	21.66										Tukey's multiple comparisons test	Mean Diff,	95,00% CI of diff,	Below threshold?	Summary	Adjusted P Value
P value	<0,0001										Ctrl*/ vs. Ctrl*Glu	-8.368	-13,37 to -3,364	Yes	***	0.0008	A-B
P value summary	****										Ctrl*/ vs. Ctrl*Q	-12.47	-17,23 to -7,712	Yes	****	<0,0001	A-C
Significant diff. among means (P < 0.05)?	Yes										Ctrl*Glu vs. Ctrl*Q	-4.102	-8,997 to 0,7920	No	ns	0.1134	B-C
R squared	0.6161
											Test details	Mean 1	Mean 2	Mean Diff,	SE of diff,	n1	n2	q	DF
Brown-Forsythe test											Ctrl*/ vs. Ctrl*Glu	27.34	35.71	-8.368	2.018	10	9	5.864	27
F (DFn, DFd)	0,6480 (2, 27)										Ctrl*/ vs. Ctrl*Q	27.34	39.81	-12.47	1.919	10	11	9.19	27
P value	0.531										Ctrl*Glu vs. Ctrl*Q	35.71	39.81	-4.102	1.974	9	11	2.939	27
P value summary	ns
Are SDs significantly different (P < 0.05)?	No
Bartlett's test
Bartlett's statistic (corrected)	2.873
P value	0.2377
P value summary	ns
Are SDs significantly different (P < 0.05)?	No
ANOVA table	SS	DF	MS	F (DFn, DFd)	P value
Treatment (between columns)	835.8	2	417.9	F (2, 27) = 21,66	P<0,0001
Residual (within columns)	520.8	27	19.29
Total	1357	29
Data summary
Number of treatments (columns)	3
Number of values (total)	30
Table Analyzed	ATP production-coupled respiration										Number of families	1
Data sets analyzed	A-C										Number of comparisons per family	3
											Alpha	0.05
ANOVA summary
F	23.71										Tukey's multiple comparisons test	Mean Diff,	95,00% CI of diff,	Below threshold?	Summary	Adjusted P Value
P value	<0,0001										Ctrl*/ vs. Ctrl*Glu	-6.112	-10,50 to -1,724	Yes	**	0.0051	A-B
P value summary	****										Ctrl*/ vs. Ctrl*Q	-11.59	-15,76 to -7,417	Yes	****	<0,0001	A-C
Significant diff. among means (P < 0.05)?	Yes										Ctrl*Glu vs. Ctrl*Q	-5.478	-9,771 to -1,185	Yes	*	0.0104	B-C
R squared	0.6372
											Test details	Mean 1	Mean 2	Mean Diff,	SE of diff,	n1	n2	q	DF
Brown-Forsythe test											Ctrl*/ vs. Ctrl*Glu	21.26	27.37	-6.112	1.77	10	9	4.884	27
F (DFn, DFd)	0,4108 (2, 27)										Ctrl*/ vs. Ctrl*Q	21.26	32.85	-11.59	1.683	10	11	9.739	27
P value	0.6672										Ctrl*Glu vs. Ctrl*Q	27.37	32.85	-5.478	1.731	9	11	4.475	27
P value summary	ns
Are SDs significantly different (P < 0.05)?	No
Bartlett's test
Bartlett's statistic (corrected)	2.791
P value	0.2477
P value summary	ns
Are SDs significantly different (P < 0.05)?	No
ANOVA table	SS	DF	MS	F (DFn, DFd)	P value
Treatment (between columns)	703.7	2	351.9	F (2, 27) = 23,71	P<0,0001
Residual (within columns)	400.7	27	14.84
Total	1104	29
Data summary
Number of treatments (columns)	3
Number of values (total)	30
Table Analyzed	Maximal respiration										Number of families	1
Data sets analyzed	A-C										Number of comparisons per family	3
											Alpha	0.05
ANOVA summary
F	31.17										Tukey's multiple comparisons test	Mean Diff,	95,00% CI of diff,	Below threshold?	Summary	Adjusted P Value
P value	<0,0001										Ctrl*/ vs. Ctrl*Glu	-3.163	-17,33 to 11,00	No	ns	0.8455	A-B
P value summary	****										Ctrl*/ vs. Ctrl*Q	-38.61	-52,08 to -25,14	Yes	****	<0,0001	A-C
Significant diff. among means (P < 0.05)?	Yes										Ctrl*Glu vs. Ctrl*Q	-35.45	-49,31 to -21,59	Yes	****	<0,0001	B-C
R squared	0.6978
											Test details	Mean 1	Mean 2	Mean Diff,	SE of diff,	n1	n2	q	DF
Brown-Forsythe test											Ctrl*/ vs. Ctrl*Glu	45.48	48.64	-3.163	5.714	10	9	0.7829	27
F (DFn, DFd)	3,042 (2, 27)										Ctrl*/ vs. Ctrl*Q	45.48	84.09	-38.61	5.434	10	11	10.05	27
P value	0.0643										Ctrl*Glu vs. Ctrl*Q	48.64	84.09	-35.45	5.59	9	11	8.968	27
P value summary	ns
Are SDs significantly different (P < 0.05)?	No
Bartlett's test
Bartlett's statistic (corrected)	16.89
P value	0.0002
P value summary	***
Are SDs significantly different (P < 0.05)?	Yes
ANOVA table	SS	DF	MS	F (DFn, DFd)	P value
Treatment (between columns)	9642	2	4821	F (2, 27) = 31,17	P<0,0001
Residual (within columns)	4176	27	154.7
Total	13818	29
Data summary
Number of treatments (columns)	3
Number of values (total)	30

## Sheet: Ext Data Fig2c
Normalized OCR Data																				OCR data
Time (minutes)	IFT88 ctrl HBSS						IFT88 ctrl Q 4mM						IFT88 Ctrl GLC 25mM							Time (minutes)	IFT88 ctrl HBSS						IFT88 ctrl Q 4mM						IFT88 Ctrl GLC 25mM
1.30988	32.9157	32.9628	37.6973	39.1924	35.0596	40.9049	26.4765	28.1319	30.8164	32.5573	31.6022	39.5735	31.4936	32.1139	27.8648	37.9043	30.6086	29.0043		1.30988	77.5462	84.9056	104.759	111.061	102.298	119.911	85.0575	80.3541	104.983	113.169	112.84	120.108	63.4932	63.1733	62.7023	87.6284	69.1796	59.658
7.79404	30.9575	30.8511	34.6147	34.9242	31.9852	37.9506	25.4038	25.6544	27.9614	30.1242	30.2499	36.2334	27.8598	30.7573	24.7246	33.9388	27.111	27.0107		7.79404	72.9328	79.4662	96.1931	98.9658	93.3275	111.251	81.6115	73.2774	95.2569	104.712	108.011	109.971	56.1672	60.5047	55.6362	78.4609	61.2745	55.5573
14.2712	30.2617	29.9791	33.8676	33.5999	31.4146	36.7514	25.0658	25.0164	27.1299	29.4833	29.4788	35.3267	27.5744	30.2454	24.3687	33.0543	26.9817	26.5764		14.2712	71.2935	77.2202	94.1169	95.2132	91.6626	107.735	80.5254	71.4553	92.4243	102.484	105.258	107.219	55.5919	59.4978	54.8351	76.416	60.9821	54.6641
20.7717	29.8894	29.2626	33.3899	32.8014	30.5792	35.5582	24.5164	24.7185	26.4435	28.5577	28.8159	34.3333	27.3943	29.9625	24.266	32.4704	26.4167	26.2218		20.7717	70.4164	75.3747	92.7894	92.9505	89.225	104.238	78.7606	70.6042	90.0861	99.2667	102.891	104.204	55.2287	58.9412	54.6041	75.0662	59.7052	53.9347
27.3599	28.2451	27.3889	32.2468	30.5105	29.5866	33.6553	32.0003	30.9816	32.5962	34.2599	35.7857	33.7767	25.1138	24.9375	22.3456	28.4419	24.295	23.6412		27.3599	66.5427	70.5482	89.6127	86.4587	86.3286	98.6594	102.803	88.4937	111.047	119.087	127.778	102.514	50.6312	49.0562	50.2827	65.753	54.9099	48.6268
33.8787	28.6498	27.4397	32.4267	30.4459	29.8609	33.8367	31.6151	31.066	32.5674	33.6151	35.1332	33.3227	25.3762	25.1244	22.5052	28.4686	24.9156	24.3042		33.8787	67.4962	70.6791	90.1127	86.2757	87.129	99.1911	101.566	88.735	110.949	116.846	125.448	101.137	51.1601	49.4239	50.6421	65.8147	56.3126	49.9906
40.3694	28.2708	27.5412	32.2915	29.8775	29.9431	33.729	30.9784	30.4117	31.7136	32.8261	34.2858	32.6912	25.9502	26.0781	22.7932	28.8492	25.3768	24.4395		40.3694	66.6033	70.9406	89.7369	84.6648	87.3691	98.8754	99.5202	86.8659	108.04	114.103	122.422	99.22	52.3173	51.3001	51.29	66.6945	57.3549	50.2688
46.8815	27.8508	26.7027	31.9634	29.2295	29.5196	33.3259	31.1344	30.6814	31.696	32.592	34.3965	32.3653	25.8698	26.0993	23.1559	28.9042	25.4723	24.6548		46.8815	65.6136	68.7809	88.8252	82.8287	86.1332	97.6937	100.021	87.6363	107.98	113.29	122.817	98.2308	52.1552	51.3417	52.1061	66.8218	57.5707	50.7117
53.3536	27.6927	26.5264	31.8876	28.9048	29.5571	32.7473	31.4713	30.958	31.8339	32.9644	34.6467	32.0388	27.0812	27.1385	23.433	29.4182	25.6221	25.0965		53.3536	65.2412	68.3266	88.6145	81.9084	86.2426	95.9976	101.104	88.4263	108.45	114.584	123.711	97.24	54.5975	53.3859	52.7296	68.0099	57.9093	51.6201
59.8323	27.5925	26.5165	31.5709	28.7977	29.112	32.7419	32.7146	31.9587	32.7463	33.4284	35.4345	32.1153	27.2977	27.7279	24.0325	29.4453	25.9581	25.5911		59.8323	65.0052	68.3012	87.7345	81.6051	84.944	95.9818	105.098	91.2846	111.558	116.197	126.524	97.4722	55.0341	54.5454	54.0787	68.0727	58.6688	52.6375
66.3214	27.281	25.6927	31.428	28.2119	28.7284	32.4078	33.2461	32.6077	33.0412	33.8748	35.8891	31.6985	28.0275	28.2463	24.5933	29.9169	26.2714	25.9465		66.3214	64.2714	66.1792	87.3373	79.945	83.8246	95.0025	106.805	93.1384	112.563	117.749	128.147	96.207	56.5052	55.5652	55.3406	69.1629	59.3769	53.3685
72.8303	26.8073	25.4576	30.936	27.5983	28.707	31.8694	33.6796	32.9019	33.2873	34.1357	36.3476	31.0049	27.6015	28.1234	24.9395	29.5864	26.7766	26.313		72.8303	63.1552	65.5737	85.9702	78.2062	83.7622	93.4242	108.198	93.9788	113.401	118.656	129.784	94.102	55.6464	55.3233	56.1198	68.3987	60.5186	54.1224
79.4218	9.19293	9.03897	9.76496	10.0215	9.96007	10.8552	9.42694	10.2362	9.88714	11.0647	9.86521	10.1101	14.7373	11.2738	9.09532	11.1715	10.3645	9.83339		79.4218	21.6576	23.2826	27.1365	28.3983	29.0618	31.8215	30.2847	29.238	33.6828	38.4609	35.225	30.6849	29.7113	22.1774	20.4666	25.8266	23.4251	20.226
85.9532	9.05572	8.3058	9.39143	9.22851	9.38781	10.1454	8.88899	9.66802	9.40774	10.1264	9.38161	9.99934	8.65085	9.2487	7.84866	9.48124	8.31562	8.68817		85.9532	21.3344	21.3941	26.0985	26.1511	27.3921	29.7408	28.5565	27.6151	32.0497	35.1993	33.4983	30.3487	17.4407	18.1937	17.6613	21.919	18.7944	17.8704
92.4196	8.15223	7.33132	8.77174	8.68255	8.75372	9.854	8.90374	9.43648	9.27122	10.0721	9.30062	9.58334	8.53616	8.77048	7.18332	8.95042	7.87061	8.26095		92.4196	19.2058	18.884	24.3764	24.604	25.5419	28.8867	28.6039	26.9537	31.5846	35.0106	33.2091	29.0861	17.2095	17.253	16.1641	20.6919	17.7886	16.9917
98.9044	8.06219	7.1668	8.49298	8.28016	8.54187	9.74	8.80456	9.22492	9.25332	9.80458	9.39529	9.06607	7.96841	8.1852	6.9748	8.40092	7.6696	7.7295		98.9044	18.9937	18.4602	23.6017	23.4638	24.9238	28.5525	28.2852	26.3494	31.5236	34.0807	33.5472	27.5161	16.0648	16.1016	15.6949	19.4215	17.3343	15.8985
105.501	15.0437	13.4261	15.8802	14.1235	19.6325	16.7684	36.5704	30.6395	22.7003	21.4855	33.8308	16.5801	21.3621	18.9377	17.5851	16.1961	17.4228	19.8026		105.501	35.4414	34.5829	44.1304	40.0222	57.2845	49.156	117.485	87.5166	77.3339	74.6837	120.798	50.3219	43.0674	37.2535	39.5706	37.4426	39.3778	40.7313
112.012	21.0202	17.5254	20.2633	16.4868	29.0178	19.785	32.9505	28.1601	22.927	20.8798	30.4245	19.4662	24.0514	21.741	20.1004	18.7114	18.8815	22.5228		112.012	49.5214	45.142	56.3111	46.7193	84.669	57.999	105.856	80.4345	78.1061	72.5784	108.635	59.0812	48.4892	42.7682	45.2306	43.2576	42.6747	46.3264
118.537	18.4751	15.3356	17.8284	15.0002	28.0216	18.1526	29.2062	25.6435	19.4231	18.3397	26.2467	17.84	23.4532	19.982	17.8893	17.3658	17.4597	20.5707		118.537	43.5255	39.5015	49.5444	42.5066	81.7623	53.2138	93.8267	73.2463	66.1694	63.7489	93.7173	54.1455	47.2832	39.308	40.2551	40.1468	39.4611	42.3113
125.014	17.793	14.7559	17.3376	14.6883	26.7667	17.7186	25.2427	23.7161	16.9233	16.4558	22.1353	17.3787	23.4715	19.3059	17.8455	17.3606	17.057	19.8944		125.014	41.9186	38.0082	48.1807	41.6228	78.1009	51.9414	81.0938	67.741	57.6532	57.2005	79.0371	52.7454	47.32	37.9779	40.1565	40.1347	38.5511	40.9201
131.624	2.97575	2.31944	3.47906	3.3344	4.60664	4.1491	3.20576	4.23711	3.80279	4.69401	3.35544	4.04398	3.61697	2.6231	2.44005	3.3576	2.53433	2.56534		131.624	7.01057	5.97442	9.66819	9.44881	13.4414	12.1629	10.2987	12.1026	12.9551	16.3164	11.981	12.2737	7.29205	5.16007	5.49067	7.76221	5.72793	5.27656
138.185	3.05961	2.33281	3.20413	3.21055	4.12481	3.9971	3.08247	4.2621	3.71332	4.67004	3.52483	3.8344	2.16175	2.15335	1.96362	2.75089	2.27267	2.62066		138.185	7.20813	6.00885	8.90418	9.09783	12.0355	11.7174	9.90265	12.174	12.6503	16.233	12.5859	11.6377	4.35823	4.23601	4.41861	6.35961	5.13653	5.39034
Basal Respiration				Acute Response				ATP-Production coupled Respiration				Maximal Respiration
HBSS	H+Glc	H+Q		HBSS	H+Glc	H+Q		HBSS	H+Glc	H+Q		HBSS	H+Glc	H+Q
26.83	25.23	21.43		-3.08	0.21	9.16		18.75	19.63	24.88		17.96	21.89	33.49
26.93	27.81	20.46		-3.81	-1.84	8.18		18.29	19.94	23.68		15.19	19.59	26.38
30.19	22.3	22.73		-2.45	0.67	6.84		22.44	17.96	24.03		17.06	18.14	18.99
29.59	29.72	23.89		-5.2	-2.88	5.58		19.32	21.19	24.33		13.28	15.96	16.82
26.45	24.14	25.29		-1.87	0.36	7.53		20.17	19.11	26.95		24.89	16.61	30.31
31.56	23.6	30.5		-3.69	0.09	-3.33		22.13	18.58	21.94		15.79	19.9	12.75

## Sheet: Statistics Ext Data Fig2c
Table Analyzed	basal respiration										Number of families	1
Data sets analyzed	A-C										Number of comparisons per family	3
											Alpha	0.05
ANOVA summary
F	3.845										Tukey's multiple comparisons test	Mean Diff,	95,00% CI of diff,	Below threshold?	Summary	Adjusted P Value
P value	0.0449										/ vs. Glc	3.125	-1,228 to 7,478	No	ns	0.1832	A-B
P value summary	*										/ vs. Q	4.542	0,1886 to 8,895	Yes	*	0.0404	A-C
Significant diff. among means (P < 0.05)?	Yes										Glc vs. Q	1.417	-2,936 to 5,770	No	ns	0.6816	B-C
R squared	0.3389
											Test details	Mean 1	Mean 2	Mean Diff,	SE of diff,	n1	n2	q	DF
Brown-Forsythe test											/ vs. Glc	28.59	25.47	3.125	1.676	6	6	2.637	15
F (DFn, DFd)	0,2011 (2, 15)										/ vs. Q	28.59	24.05	4.542	1.676	6	6	3.833	15
P value	0.82										Glc vs. Q	25.47	24.05	1.417	1.676	6	6	1.195	15
P value summary	ns
Are SDs significantly different (P < 0.05)?	No
Bartlett's test
Bartlett's statistic (corrected)	1.214
P value	0.545
P value summary	ns
Are SDs significantly different (P < 0.05)?	No
ANOVA table	SS	DF	MS	F (DFn, DFd)	P value
Treatment (between columns)	64.8	2	32.4	F (2, 15) = 3,845	P=0,0449
Residual (within columns)	126.4	15	8.426
Total	191.2	17
Data summary
Number of treatments (columns)	3
Number of values (total)	18
Table Analyzed	acute response										Number of families	1
Data sets analyzed	A-C										Number of comparisons per family	3
											Alpha	0.05
ANOVA summary
F	15.76										Tukey's multiple comparisons test	Mean Diff,	95,00% CI of diff,	Below threshold?	Summary	Adjusted P Value
P value	0.0002										/ vs. Glc	-2.785	-7,054 to 1,484	No	ns	0.2395	A-B
P value summary	***										/ vs. Q	-9.01	-13,28 to -4,741	Yes	***	0.0002	A-C
Significant diff. among means (P < 0.05)?	Yes										Glc vs. Q	-6.225	-10,49 to -1,956	Yes	**	0.0048	B-C
R squared	0.6775
											Test details	Mean 1	Mean 2	Mean Diff,	SE of diff,	n1	n2	q	DF
Brown-Forsythe test											/ vs. Glc	-3.35	-0.565	-2.785	1.643	6	6	2.397	15
F (DFn, DFd)	1,002 (2, 15)										/ vs. Q	-3.35	5.66	-9.01	1.643	6	6	7.753	15
P value	0.3904										Glc vs. Q	-0.565	5.66	-6.225	1.643	6	6	5.357	15
P value summary	ns
Are SDs significantly different (P < 0.05)?	No
Bartlett's test
Bartlett's statistic (corrected)	10.08
P value	0.0065
P value summary	**
Are SDs significantly different (P < 0.05)?	Yes
ANOVA table	SS	DF	MS	F (DFn, DFd)	P value
Treatment (between columns)	255.4	2	127.7	F (2, 15) = 15,76	P=0,0002
Residual (within columns)	121.5	15	8.102
Total	376.9	17
Data summary
Number of treatments (columns)	3
Number of values (total)	18
Table Analyzed	ATP production										Number of families	1
Data sets analyzed	A-C										Number of comparisons per family	3
											Alpha	0.05
ANOVA summary
F	17.8										Tukey's multiple comparisons test	Mean Diff,	95,00% CI of diff,	Below threshold?	Summary	Adjusted P Value
P value	0.0001										/ vs. Glc	0.7817	-1,510 to 3,073	No	ns	0.6571	A-B
P value summary	***										/ vs. Q	-4.118	-6,410 to -1,827	Yes	***	0.0008	A-C
Significant diff. among means (P < 0.05)?	Yes										Glc vs. Q	-4.9	-7,192 to -2,608	Yes	***	0.0002	B-C
R squared	0.7036
											Test details	Mean 1	Mean 2	Mean Diff,	SE of diff,	n1	n2	q	DF
Brown-Forsythe test											/ vs. Glc	20.18	19.4	0.7817	0.8823	6	6	1.253	15
F (DFn, DFd)	0,5113 (2, 15)										/ vs. Q	20.18	24.3	-4.118	0.8823	6	6	6.601	15
P value	0.6098										Glc vs. Q	19.4	24.3	-4.9	0.8823	6	6	7.854	15
P value summary	ns
Are SDs significantly different (P < 0.05)?	No
Bartlett's test
Bartlett's statistic (corrected)	0.9186
P value	0.6317
P value summary	ns
Are SDs significantly different (P < 0.05)?	No
ANOVA table	SS	DF	MS	F (DFn, DFd)	P value
Treatment (between columns)	83.16	2	41.58	F (2, 15) = 17,80	P=0,0001
Residual (within columns)	35.03	15	2.335
Total	118.2	17
Data summary
Number of treatments (columns)	3
Number of values (total)	18
Table Analyzed	maximal respiration										Number of families	1
Data sets analyzed	A-C										Number of comparisons per family	3
											Alpha	0.05
ANOVA summary
F	1.865										Tukey's multiple comparisons test	Mean Diff,	95,00% CI of diff,	Below threshold?	Summary	Adjusted P Value
P value	0.1891										/ vs. Glc	-1.32	-9,439 to 6,799	No	ns	0.907	A-B
P value summary	ns										/ vs. Q	-5.762	-13,88 to 2,358	No	ns	0.1896	A-C
Significant diff. among means (P < 0.05)?	No										Glc vs. Q	-4.442	-12,56 to 3,678	No	ns	0.3556	B-C
R squared	0.1991
											Test details	Mean 1	Mean 2	Mean Diff,	SE of diff,	n1	n2	q	DF
Brown-Forsythe test											/ vs. Glc	17.36	18.68	-1.32	3.126	6	6	0.5972	15
F (DFn, DFd)	7,058 (2, 15)										/ vs. Q	17.36	23.12	-5.762	3.126	6	6	2.607	15
P value	0.0069										Glc vs. Q	18.68	23.12	-4.442	3.126	6	6	2.009	15
P value summary	**
Are SDs significantly different (P < 0.05)?	Yes
Bartlett's test
Bartlett's statistic (corrected)	7.137
P value	0.0282
P value summary	*
Are SDs significantly different (P < 0.05)?	Yes
ANOVA table	SS	DF	MS	F (DFn, DFd)	P value
Treatment (between columns)	109.3	2	54.67	F (2, 15) = 1,865	P=0,1891
Residual (within columns)	439.7	15	29.31
Total	549	17
Data summary
Number of treatments (columns)	3
Number of values (total)	18

## Sheet: Ext Data Fig2d ECAR 4h
Normalized ECAR Data																			ECAR data
Time (minutes)	Ctrl*/						Ctrl*Glu						Ctrl*Q						Time (minutes)	Ctrl*/						Ctrl*Glu						Ctrl*Q
1.30988	19.3536	14.4204	14.1659	6.02866	16.6721	14.1683	17.1284	3.58329	19.0814	27.3555	46.8775	47.6011	4.69558	7.52475	11.0983	7.57768	12.1966		1.30988	21.0301	13.8495	17.6391	5.5213	20.1664	12.5155	16.4617	3.34599	17.4873	24.3551	42.1898	41.7172	4.32784	7.66922	10.6919	7.25784	12.2656
7.78831	16.3994	17.7742	10.3007	13.0417	17.358	28.8037	20.7172	15.1988	33.744	19.5291	54.313	50.1904	13.1905	13.8445	10.9625	7.34632	11.7947		7.78831	17.82	17.0705	12.8262	11.9441	20.9961	25.4437	19.9108	14.1923	30.925	17.3871	48.8817	43.9865	12.1575	14.1103	10.5611	7.03624	11.8615
14.2622	19.1749	19.5309	10.4615	18.0633	20.641	35.9404	23.829	21.8474	34.276	22.0519	57.5984	55.8855	13.1431	13.9088	13.7796	10.6217	13.9181		14.2622	20.8359	18.7576	13.0265	16.5431	24.9672	31.748	22.9015	20.4005	31.4125	19.6332	51.8386	48.9776	12.1138	14.1758	13.2751	10.1734	13.9969
20.7297	21.4402	23.36	10.555	22.2573	24.2389	42.902	27.6336	27.383	37.5018	26.435	61.9764	60.5858	15.532	14.8127	16.1811	13.0254	15.9278		20.7297	23.2975	22.4352	13.1429	20.3842	29.3192	37.8975	26.558	25.5696	34.3688	23.5355	55.7787	53.0969	14.3156	15.0971	15.5886	12.4756	16.0179
27.3103	27.4594	32.3106	18.3708	31.9184	28.9791	50.2673	38.6887	41.3501	43.7123	33.2165	68.4108	68.5475	19.7751	18.4376	20.0338	18.7863	18.5275		27.3103	29.8381	31.0314	22.8748	29.2322	35.0529	44.4036	37.1828	38.6117	40.0605	29.5732	61.5697	60.0745	18.2264	18.7916	19.3002	17.9933	18.6323
33.7612	37.5468	37.1738	27.7959	38.1293	37.7769	60.3649	51.0188	50.2149	58.0402	45.8628	74.9093	71.1931	20.1994	24.7907	21.9094	24.7085	22.5147		33.7612	40.7993	35.702	34.6108	34.9204	45.6946	53.3233	49.0329	46.8895	53.1915	40.8324	67.4184	62.393	18.6174	25.2666	21.1072	23.6656	22.6421
40.224	48.9919	46.7773	34.6583	51.4177	47.6034	72.3611	60.7569	61.5812	68.9209	58.828	78.7531	76.9786	25.0031	31.4786	27.3389	33.56	27.1112		40.224	53.2358	44.9253	43.1556	47.0905	57.5807	63.9202	58.392	57.503	63.1631	52.3756	70.8778	67.4634	23.045	32.0829	26.3379	32.1435	27.2646
46.7007	56.0375	56.5763	40.5859	65.4253	53.5483	81.4433	65.153	72.023	75.3626	67.6496	82.1728	81.1003	32.6244	40.8163	36.7055	46.4938	35.8821		46.7007	60.8917	54.3364	50.5366	59.9192	64.7716	71.943	62.6169	67.2532	69.0667	60.2295	73.9555	71.0757	30.0693	41.6	35.3615	44.5314	36.0851
53.2933	59.6953	69.6184	51.2267	81.5078	59.6379	86.955	73.3273	83.9002	79.9564	68.0682	80.874	83.3088	58.4948	69.2982	65.1593	77.2675	63.4167		53.2933	64.8664	66.8621	63.7861	74.6482	72.1375	76.8117	70.473	78.3439	73.2767	60.6023	72.7866	73.0111	53.9137	70.6287	62.7733	74.0062	63.7755
59.7652	55.7574	65.9709	54.2816	75.6818	58.2502	84.3705	67.415	75.3932	76.7674	68.4585	71.9195	78.7989	61.3564	71.4731	67.6389	75.6034	66.2364		59.7652	60.5874	63.359	67.5901	69.3125	70.459	74.5287	64.7909	70.4003	70.3542	60.9498	64.7276	69.0587	56.5512	72.8454	65.1622	72.4123	66.6112
66.2283	55.0149	64.8982	55.4618	75.1435	58.9191	84.3931	68.1002	74.6654	75.4834	70.2295	69.9408	77.2191	65.6999	72.6167	71.3423	75.0912	69.4044		66.2283	59.7805	62.3288	69.0597	68.8195	71.268	74.5487	65.4494	69.7207	69.1774	62.5265	62.9467	67.6741	60.5545	74.011	68.7299	71.9217	69.7971
72.7392	54.8514	65.5902	55.7812	75.8069	59.0923	85.2562	68.489	74.768	76.4371	71.9559	72.0517	78.0485	67.5307	74.2785	73.8749	76.8202	70.5132		72.7392	59.6029	62.9933	69.4574	69.4271	71.4776	75.3111	65.823	69.8165	70.0514	64.0635	64.8465	68.401	62.2419	75.7047	71.1699	73.5778	70.9122
79.3266	55.3905	72.7595	50.3474	82.8115	56.7449	88.5078	68.8155	84.598	74.423	66.5775	79.2362	82.9386	68.6734	69.3803	71.0322	75.0991	70.0208		79.3266	60.1887	69.8788	62.6914	75.8423	68.6382	78.1833	66.1369	78.9955	68.2056	59.275	71.3126	72.6867	63.2951	70.7124	68.4313	71.9293	70.417
85.7822	58.1675	70.3893	54.61	82.8299	61.5635	90.2118	73.8724	86.3195	81.361	72.4558	87.1769	87.0389	68.1133	70.7342	71.0404	74.1756	68.2366		85.7822	63.2063	67.6024	67.999	75.8591	74.4667	79.6886	70.9969	80.603	74.5639	64.5087	78.4592	76.2802	62.7789	72.0923	68.4391	71.0448	68.6227
92.2801	60.5989	71.5545	56.4802	83.3377	61.7969	93.8434	68.2035	87.9052	86.671	80.2031	91.8505	92.0417	69.819	72.007	71.5597	74.3876	69.1602		92.2801	65.8483	68.7215	70.3277	76.3241	74.749	82.8966	65.5487	82.0837	79.4304	71.4062	82.6654	80.6645	64.351	73.3896	68.9395	71.2478	69.5515

## Sheet: Ext Data Fig2d ECAR 16h
Normalized ECAR Data																																ECAR data
Time (minutes)	Ctrl*/										Ctrl*Glu									Ctrl*Q												Time (minutes)	Ctrl*/										Ctrl*Glu
1.30962	29.039	24.2903	36.1661	22.1327	17.5639	20.9572	22.3496	16.9523	27.1976	23.9322	29.085	16.5959	24.6036	18.7581	23.0206	20.2695	14.0983	28.7766	32.5315	21.5097	17.7979	23.9623	13.6216	26.9208	24.2638	21.8491	16.9159	24.7863	26.7313	20.8149		1.30962	30.4692	25.2081	39.3984	26.4394	20.8224	26.7317	26.5874	17.2885	30.409	24.0855	24.9888	20.1551	23.4165	20.1236	26.7868	18.4283	15.4363
7.75009	31.6975	29.9958	35.0967	26.2264	22.6125	25.0767	23.7089	22.0873	32.4452	28.0277	31.4237	21.9837	32.439	30.7778	25.7689	29.7414	18.9615	36.2299	34.9989	23.0537	20.3141	25.636	24.6133	35.5717	33.2859	21.2974	20.3516	33.1992	27.7735	22.5373		7.75009	33.2586	31.1292	38.2333	31.3296	26.8076	31.9862	28.2045	22.5255	36.2763	28.2073	26.9982	26.6982	30.8738	33.0182	29.9847	27.0398	20.7611
14.2251	33.0135	30.233	37.3666	29.3773	26.2417	26.9756	27.9546	25.5889	34.7463	34.8669	35.488	25.1243	33.3787	32.7438	29.2275	34.4208	23.3417	40.6424	42.8617	29.1889	25.1034	28.0668	26.3725	35.2424	33.1645	24.531	22.8115	36.9343	32.7034	29.7971		14.2251	34.6394	31.3754	40.7061	35.0936	31.1102	34.4083	33.2552	26.0965	38.8491	35.0903	30.49	30.5124	31.7682	35.1273	34.0091	31.2941	25.557
20.6729	35.9625	31.5107	40.316	33.337	29.5636	28.8599	31.2629	30.12	37.5409	39.8148	38.5167	29.5891	37.3995	35.2062	32.4927	41.0053	27.7689	46.5869	49.367	34.4943	28.423	31.5615	30.3378	39.2117	36.7436	27.581	24.7822	41.247	36.7506	35.0252		20.6729	37.7337	32.7014	43.9191	39.8239	35.0483	36.8118	37.1907	30.7175	41.9737	40.0699	33.0922	35.9348	35.595	37.769	37.8085	37.2806	30.4043
27.2379	44.6355	36.6416	48.0698	42.9353	37.6714	34.6266	38.5626	39.9738	44.9072	46.7302	50.2671	44.7511	52.1605	47.9092	45.9997	57.2752	40.5599	58.7117	62.1946	40.2358	31.9264	35.5894	33.7311	43.4112	43.7924	33.0456	29.0179	46.9122	41.9414	40.8602		27.2379	46.8338	38.0261	52.3659	51.2899	44.6603	44.1674	45.8746	40.7667	50.2098	47.0296	43.1877	54.3482	49.6437	51.3967	53.5253	52.0726	44.4093
33.7104	49.7834	44.9878	53.449	46.8076	41.1892	42.2571	44.6387	48.8849	50.602	49.5706	55.4109	48.9009	58.0679	53.5654	51.9015	61.3478	45.6119	63.3911	66.6024	47.3873	39.3238	41.5958	40.0046	49.441	48.8665	39.7141	34.5513	53.4947	49.8788	49.7456		33.7104	52.2353	46.6877	58.2259	55.9157	48.8307	53.9004	53.1029	49.8546	56.577	49.8882	47.607	59.388	55.2661	57.4646	60.3925	55.7752	49.9408
40.1836	54.344	50.2906	57.0024	50.313	45.9611	45.2028	50.0298	56.5228	53.2651	52.7901	58.2523	53.7735	62.1444	58.0679	56.9154	64.6406	49.5191	68.6288	69.0798	54.0666	43.1639	44.7627	46.4001	57.0236	54.4858	45.5107	39.929	59.9571	56.1555	56.287		40.1836	57.0205	52.1909	62.0968	60.1032	54.4878	57.6578	59.5162	57.644	59.5546	53.1283	50.0483	65.3056	59.1459	62.2948	66.2268	58.7689	54.2189
46.669	56.7059	50.293	59.3578	52.5213	49.1109	46.5385	52.9142	60.2888	53.9532	55.5406	60.0346	57.0466	64.1331	58.9874	58.3382	66.9389	51.3745	70.8894	71.8762	55.7949	44.8674	46.3664	50.2348	62.1545	59.2799	49.6136	43.5147	65.2603	60.9599	61.214		46.669	59.4987	52.1933	64.6627	62.7412	58.2221	59.3615	62.9475	61.4847	60.3239	55.8965	51.5796	69.2807	61.0387	63.2813	67.8824	60.8585	56.2503
53.246	53.4609	45.7303	57.0579	52.9579	50.2852	43.3071	51.6251	61.2631	53.3599	57.4008	56.1117	58.4795	60.3273	55.4436	55.515	63.5889	47.1643	69.1093	71.7384	66.846	51.7321	55.3163	62.4699	71.2514	79.2715	60.6168	60.1573	85.8351	75.6664	76.4656		53.246	56.0938	47.4582	62.1573	63.2628	59.6142	55.2397	61.414	62.4783	59.6606	57.7685	48.2092	71.0209	57.4165	59.4795	64.5972	57.8127	51.6406
59.7338	50.3422	44.4896	52.4243	49.9722	48.1929	43.2426	50.302	59.4006	50.6161	51.5099	54.2272	53.8553	60.2719	52.4069	55.0608	59.4512	46.0322	66.3115	66.6839	61.1926	44.6866	50.4809	53.2821	61.5382	67.0633	53.1132	51.6408	74.0148	66.1173	67.532		59.7338	52.8215	46.1707	57.1096	59.6961	57.1337	55.1575	59.8399	60.5788	56.5927	51.84	46.59	65.405	57.3638	56.2218	64.0688	54.0509	50.4009
66.2081	54.001	51.2338	55.2502	52.9731	51.3163	46.5309	53.249	62.8542	54.8607	53.5359	60.4113	56.1835	64.625	57.1135	58.3016	64.6934	49.9323	69.5712	69.6436	61.727	51.0386	50.791	53.0702	61.2913	65.4708	53.6611	51.1014	72.2635	65.5724	67.3733		66.2081	56.6605	53.1697	60.188	63.2809	60.8366	59.3518	63.3457	64.101	61.3386	53.879	51.9032	68.2324	61.5069	61.271	67.8397	58.817	54.6713
72.6823	56.0774	54.8705	57.9362	55.7355	53.8462	48.8535	56.4605	65.4173	56.7465	56.4395	63.2226	58.1627	67.9536	60.6156	60.31	68.3419	52.9653	72.6672	74.1581	62.8344	52.7457	51.7106	53.6563	62.2315	65.9495	54.5509	51.5497	73.1304	66.1244	68.0404		72.6823	58.8392	56.9438	63.1141	66.5808	63.8359	62.3144	67.1662	66.7149	63.4471	56.8012	54.3186	70.6361	64.6748	65.028	70.1767	62.134	57.9921
79.2682	61.0602	56.1207	63.9282	61.1911	58.5567	50.64	61.0348	74.6609	62.0849	65.6188	63.1995	67.4026	69.6283	64.9227	68.2326	77.9503	57.7039	81.5736	88.9035	62.4854	48.5593	49.7929	54.9569	62.8052	69.4716	53.9408	50.6439	75.0614	65.8305	66.8692		79.2682	64.0674	58.2413	69.6415	73.098	69.4202	64.5931	72.6079	76.1419	69.4158	66.0392	54.2987	81.8576	66.2687	69.6486	79.3955	70.8697	63.1805
85.7517	62.0334	55.886	66.0825	64.3928	59.9851	54.0683	62.7012	73.6207	63.6134	67.2694	72.8022	70.6483	77.6901	69.6684	72.0079	83.309	61.1371	85.2982	90.0885	60.292	48.1738	49.257	54.0213	64.2403	68.6376	54.2735	50.4838	74.5091	66.5631	67.7252		85.7517	65.0886	57.9977	71.9883	76.9228	71.1136	68.966	74.5902	75.081	71.1248	67.7004	62.549	85.7994	73.9415	74.7398	83.7883	75.7415	66.9395
92.2343	60.2959	51.9333	64.799	63.6597	59.7548	53.3132	61.6064	73.249	62.5101	67.0809	66.9186	69.2957	77.4528	69.0153	71.6428	82.5942	63.406	84.9504	91.7034	59.4155	47.3492	48.0453	54.5867	64.5809	68.4062	53.9304	50.3611	74.7756	66.5896	67.3921		92.2343	63.2655	53.8956	70.5901	76.0469	70.8406	68.0029	73.2879	74.7019	69.8912	67.5107	57.4941	84.1566	73.7157	74.0391	83.3635	75.0917	69.4237
[truncated: 13 more columns]
