# Supplementary material for: Primary cilia sense glutamine availability and respond via asparagine synthetase
Source: Nat Metab. 2023 Mar 6;5(3):385–97. doi: 10.1038/s42255-023-00754-6 (PMC10042734; doi:10.1038/s42255-023-00754-6)
Supplement: Supplementary file 10 — Statistical source data. [file 42255_2023_754_MOESM10_ESM.xlsx]

## Sheet: Ext Data Fig3b MEF
Cilium length (μm)
DMEM+0%FBS	DMEM+0%FBS+AntimycinA/Rotenone	DMEM+0%FBS+Oligomycin
2.2914	2.98372	6.31001
1.99101	2.86664	4.38569
2.17797	3.47278	3.98658
3.25174	4.54974	4.50152
3.00971	3.30794	9.47842
1.55097	4.63718	3.11448
1.29983	3.06956	5.16352
1.91873	3.38375	2.24842
2.88397	5.07927	2.29425
1.94803	3.51188	2.58461
3.40837	3.73624	4.45398
2.8207	5.11108	4.30225
1.824	9.02903	7.07495
3.2425	4.35594	3.44645
2.56181	2.64731	7.81732
2.99239	2.05633	4.89379
1.78068	1.85581	3.64982
1.88111	3.10114	5.71824
2.29425	6.64734	5.60926
1.49944	7.29349	4.59568
2.03935	5.28265	6.17584
2.34737	2.09657	12.588
1.99557	4.10628	4.1683
1.53376	3.92171	3.92263
2.12051	4.4126	4.00778
2.13089	4.26782	4.27762
1.37746	2.8231	6.08977
3.8467	3.30372	3.99285
2.17797	3.13945	5.65212
1.44199	2.10205	7.18519
2.38203	3.17524	4.70957
2.43971	2.67319	4.95102
2.87725	3.7807	4.76953
2.06465	3.72187	5.3735
2.27145	6.88731	2.56181
2.65563	4.7416	3.26051
3.53582	5.95924	4.49103
1.62028	2.06465	2.27145
3.27442	3.53582	9.96086
2.81557	4.22416	4.52261
4.6813	3.64982	3.65131
2.02008	5.65987	5.62351
3.05463		7.73467
2.03935		9.70562
1.63225		6.11268
1.44199		2.43709
2.05519		4.43551
1.1457		6.62203
1.37279		3.72769
1.78011		5.71231
2.93915		4.78162
1.37279		5.35481
4.35298		3.88273
2.67113		4.76338
4.18277		4.04267
1.6001		5.06502
2.08027		6.68713
2.07605		3.66396
2.65894		4.11745
1.938
1.37279
2.5935
1.81055
1.17374
3.23327
2.30827
2.91977
2.25344
1.33471
1.8973
1.80245
2.37223
1.78068
2.46092

## Sheet: Statistics Ext Data Fig3b MEF
Table Analyzed	ExtFig3b_Length_MEF										Number of families	1
Data sets analyzed	A-C										Number of comparisons per family	3
											Alpha	0.05
ANOVA summary
F	60.43										Tukey's multiple comparisons test	Mean Diff,	95,00% CI of diff,	Below threshold?	Summary	Adjusted P Value
P value	<0,0001										DMEM+0%FBS vs. DMEM+0%FBS+AntimycinA/Rotenone	-1.708	-2,376 to -1,040	Yes	****	<0,0001	A-B
P value summary	****										DMEM+0%FBS vs. DMEM+0%FBS+Oligomycin	-2.765	-3,369 to -2,162	Yes	****	<0,0001	A-C
Significant diff. among means (P < 0.05)?	Yes										DMEM+0%FBS+AntimycinA/Rotenone vs. DMEM+0%FBS+Oligomycin	-1.057	-1,755 to -0,3591	Yes	**	0.0013	B-C
R squared	0.4127
											Test details	Mean 1	Mean 2	Mean Diff,	SE of diff,	n1	n2	q	DF
Brown-Forsythe test											DMEM+0%FBS vs. DMEM+0%FBS+AntimycinA/Rotenone	2.297	4.005	-1.708	0.2825	74	42	8.552	172
F (DFn, DFd)	9,519 (2, 172)										DMEM+0%FBS vs. DMEM+0%FBS+Oligomycin	2.297	5.062	-2.765	0.2552	74	59	15.32	172
P value	0.0001										DMEM+0%FBS+AntimycinA/Rotenone vs. DMEM+0%FBS+Oligomycin	4.005	5.062	-1.057	0.2952	42	59	5.064	172
P value summary	***
Are SDs significantly different (P < 0.05)?	Yes
Bartlett's test
Bartlett's statistic (corrected)	55.96
P value	<0,0001
P value summary	****
Are SDs significantly different (P < 0.05)?	Yes
ANOVA table	SS	DF	MS	F (DFn, DFd)	P value
Treatment (between columns)	258.4	2	129.2	F (2, 172) = 60,43	P<0,0001
Residual (within columns)	367.8	172	2.138
Total	626.2	174
Data summary
Number of treatments (columns)	3
Number of values (total)	175

## Sheet: Ext Data Fig3b hRPE
Cilium length (μm)
DMEM+0%FBS	DMEM+0%FBS+AntimycinA/Rotenone	DMEM+0%FBS+Oligomycin
4.06798	1.7401	5.26486
1.55051	3.08017	2.82253
2.35022	2.34304	1.93469
1.80245	2.81557	1.45988
3.52112	2.91977	4.50368
2.33905	1.71376	4.48088
2.20168	2.40551	2.30827
1.85581	1.82753	2.63192
2.12051	2.98372	5.3808
2.12051	3.5633	1.80245
3.08017	3.41624	6.12693
2.43971	6.91843	2.35022
1.76974	5.45889	3.25538
2.74546	2.12051	3.977
2.75492	3.48088	2.75937
1.85581	9.63665	3.69371
3.10057	4.14971	2.46616
1.58779	3.16954	3.47495
2.34737	7.66331	3.16259
2.06762	3.28229	5.48386
1.72516	5.44225	2.56318
1.62028	3.20716	4.68928
1.86971	3.42	2.166
3.65507	1.71	4.4867
2.21354	1.482	4.11665
1.25913	4.02785	2.40483
2.12975	3.42684	2.99239
1.37279	4.49491	4.34465
1.482	3.15313	1.94131
2.74079	6.16113	8.33956
1.81043	5.05077	3.67103
1.94131	1.29983	3.83656
1.88704	2.54915	5.41751
2.40551	6.75427	3.50721
2.2914	3.11858	4.45181
2.09281	2.90643	2.71035
1.69472	2.41828	1.73645
1.96137	2.91316	8.70538
2.00059	1.368	2.88625
2.21377	3.34522	4.17092
1.9909	3.16236	3.21092
3.25253	2.12348	2.37439
3.02225	4.71196	4.04335
2.86892	2.09281	1.938
2.42774	2.25709	6.33601
2.75492	1.58779	3.56147
1.6001	3.57299	3.5413
1.37746	2.39731	2.84407
3.14617	1.78068	5.20045
2.55383	4.37578	3.51929
2.05519	3.21263	2.34737
1.94803	2.10205	4.08109
2.12975	2.166	1.33437
1.80245	4.73944	4.54552
2.88374	8.05079	2.37907
1.37746	6.04462	3.76371
2.40483	4.30646	3.92057
2.16304	3.0674	2.21342
1.68321	2.18983	3.59225
1.62028	5.21949	2.26279
1.96205	2.96947	3.16133
2.05519	3.68095	9.98116
1.97174	2.09589	4.25573
3.0674	3.32367	3.04106
1.80245	5.7684	2.74546
1.86971	3.86563	4.69623
2.90643	2.21377	2.77145
1.83825	1.96137	2.82025
2.16418	5.14106	3.98179
1.73645	9.00155	2.21342
2.35022	7.00188	3.23863
1.482	4.3304	1.65984
1.82753	1.84954	2.14183
1.60307	9.87787	2.33905
1.87781	1.61219	3.58553
2.72563	6.70138	2.24557
1.37279	4.5502	6.01943
2.09589	3.42	4.68472
2.95579	3.376	3.16954
2.22471	1.52942	5.44099
2.17797	1.69472	3.01826
2.97278	4.79872	1.65984
2.50287	3.99	4.24433
2.50025	3.40096	3.35479
3.95067	7.13469	2.50025
2.34737	3.4371	3.79096
2.64731	2.2246	2.17797
1.73645	3.36642	2.34737
2.03935	2.03034	1.96137
2.69051	8.40294	2.21342
2.25709	1.63225	3.9916
1.29983	4.5657	2.92547
1.85717	3.08017	4.81707
2.74979	5.72303	3.7612
2.65153	2.50276	1.62028
1.52099	3.06956	2.01552
1.52942	3.74992	6.84467
4.36096	1.42842	5.70832
3.42194		3.97108
2.48634		2.05519
2.44678		4.36951
2.90198		5.98261
1.95464		4.09442
2.30827		1.63225
1.80245		2.12051
2.59966		3.68174
2.08027		4.03024
2.32514		2.29117
4.11483		5.06798
3.22643		5.42879
1.596		3.28822
1.85581		1.94803
2.508
1.9942
3.03696
3.21024
4.04939
2.3093
1.69472
1.53376
2.33905
1.84167
2.03935
3.03548
2.7026
2.40483

## Sheet: Statistics Ext Data Fig3b hRPE
Table Analyzed	ExtFig3b_Length_RPE										Number of families	1
Data sets analyzed	A-C										Number of comparisons per family	3
											Alpha	0.05
ANOVA summary
F	34.83										Tukey's multiple comparisons test	Mean Diff,	95,00% CI of diff,	Below threshold?	Summary	Adjusted P Value
P value	<0,0001										DMEM+0%FBS vs. DMEM+0%FBS+AntimycinA/Rotenone	-1.409	-1,861 to -0,9580	Yes	****	<0,0001	A-B
P value summary	****										DMEM+0%FBS vs. DMEM+0%FBS+Oligomycin	-1.268	-1,704 to -0,8330	Yes	****	<0,0001	A-C
Significant diff. among means (P < 0.05)?	Yes										DMEM+0%FBS+AntimycinA/Rotenone vs. DMEM+0%FBS+Oligomycin	0.1411	-0,3225 to 0,6048	No	ns	0.7538	B-C
R squared	0.173
											Test details	Mean 1	Mean 2	Mean Diff,	SE of diff,	n1	n2	q	DF
Brown-Forsythe test											DMEM+0%FBS vs. DMEM+0%FBS+AntimycinA/Rotenone	2.291	3.7	-1.409	0.1918	126	98	10.39	333
F (DFn, DFd)	24,68 (2, 333)										DMEM+0%FBS vs. DMEM+0%FBS+Oligomycin	2.291	3.559	-1.268	0.1849	126	112	9.7	333
P value	<0,0001										DMEM+0%FBS+AntimycinA/Rotenone vs. DMEM+0%FBS+Oligomycin	3.7	3.559	0.1411	0.1969	98	112	1.013	333
P value summary	****
Are SDs significantly different (P < 0.05)?	Yes
Bartlett's test
Bartlett's statistic (corrected)	122.4
P value	<0,0001
P value summary	****
Are SDs significantly different (P < 0.05)?	Yes
ANOVA table	SS	DF	MS	F (DFn, DFd)	P value
Treatment (between columns)	141.2	2	70.61	F (2, 333) = 34,83	P<0,0001
Residual (within columns)	675.1	333	2.027
Total	816.3	335
Data summary
Number of treatments (columns)	3
Number of values (total)	336

## Sheet: Ext Data Fig3e hRPE
Cilium length (μm)								Ciliated cells frequency (%)
DMEM/F12+10%FBS+DMSO	DMEM/F12+10%FBS+AICAR							DMEM/F12+10%FBS+DMSO	DMEM/F12+10%FBS+AICAR
2.2637	0.645							21.2644	26.0606
3.25288	1.174							23.3502	16.8421
2.92866	2.709							15.0289	15.1515
2.85889	5.457
1.80975	1.536
2.19211	1.746
1.48907	2.273
2.69838	4.847
1.2809	1.947
1.04002	4.857
0.664734	6.395
2.61402	3.437
0.892392	2.244
4.40895	5.825
1.41748	6.316
1.99637	1.754
2.98384	1.246
5.47884	3.878
2.12222	3.737
2.76689	1.857
0.824904	1.583
2.54619	2.504
1.49648	8.647
3.28035	1.437
0.724926	3.34
0.753084	3.593
1.14103	5.512
1.61424	3.333
4.43084	2.648
2.22425	1.684
1.79846	3.874
0.94905	3.771
0.72105	4.49
0.729942	3.617
2.2279	5.073
1.70362	2.13
1.47482	0.645
1.26346	4.7
2.29528	2.409
2.21707	2.762
3.11756	1.229
1.95214	2.4
1.16348	3.059
2.85958	1.916
1.59463	2.171
2.59327	3.111
2.67957	4.084
0.693462	0.919
1.2149	2.632
1.14	0.733
1.68435	4.235
0.639084	0.57
5.40428	3.771
2.79471	2.728
1.47208	1.095
1.10443	2.326
3.37451	2.039
1.72516	6.677
0.912	2.665
3.26063	0.51
0.644898	2.28
3.26051	3.298
2.53536	1.246
1.97437	3.881
1.78946	4.056
0.684	1.392
1.368	3.516
1.03227	2.999
1.26529	1.084
2.473	4.335
1.96171	2.429
1.73348	1.867
0.664734	5.795
3.03628	2.625
2.28285	1.472
2.78194	1.881
4.36552	3.883
2.69143	0.614
2.69667	0.9
1.37609	3.573
1.93857	7.963
2.97688	3.958
1.86789	4.167
2.15186	3.383
1.76609	3.187
2.10729	3.567
2.60399	1.636
0.483702	1.214
1.77236	2.41
0.912	4.115
0.912	3.054
1.85603	6.561
2.50618	2.287
2.19165	1.128
1.11492	1.193
0.980628	3.896
1.63259	3.366
0.644898	1.587
2.87884	1.633
0.97983	2.547
1.67888	1.975
3.67969	2.66
1.65505	1.148
	8.626
	0.47
	1.271
	2.136

## Sheet: Statistics Data Fig3e hRPE
Table Analyzed	ExtFig3e_Length AICAR_RPE										Table Analyzed	ExtFig3e_Frequency AICAR_RPE
Column B	DMEM/F12+10%FBS+AICAR										Column B	DMEM/F12+10%FBS+AICAR
vs.	vs,										vs.	vs,
Column A	DMEM/F12+10%FBS+DMSO										Column A	DMEM/F12+10%FBS+DMSO
Unpaired t test											Unpaired t test
P value	<0,0001										P value	0.906
P value summary	****										P value summary	ns
Significantly different (P < 0.05)?	Yes										Significantly different (P < 0.05)?	No
One- or two-tailed P value?	Two-tailed										One- or two-tailed P value?	Two-tailed
t, df	t=4,806, df=208										t, df	t=0,1258, df=4
How big is the difference?											How big is the difference?
Mean of column A	1.989										Mean of column A	19.88
Mean of column B	2.942										Mean of column B	19.35
Difference between means (B - A) ± SEM	0,9527 ± 0,1983										Difference between means (B - A) ± SEM	-0,5298 ± 4,212
95% confidence interval	0,5619 to 1,344										95% confidence interval	-12,22 to 11,16
R squared (eta squared)	0.09993										R squared (eta squared)	0.003939
F test to compare variances											F test to compare variances
F, DFn, Dfd	2,869, 106, 102										F, DFn, Dfd	1,839, 2, 2
P value	<0,0001										P value	0.7045
P value summary	****										P value summary	ns
Significantly different (P < 0.05)?	Yes										Significantly different (P < 0.05)?	No
Data analyzed											Data analyzed
Sample size, column A	103										Sample size, column A	3
Sample size, column B	107										Sample size, column B	3

## Sheet: Ext data Fig3f mIMCD3
Cilium length (μm)						Ciliated cells frequency (%)
10%FBS+DMSO	10%FBS+AICAR					10%FBS+DMSO	10%FBS+AICAR
1.23975	4.23818					52.2727	43.299
1.65995	6.12602					48.8889	52.2388
3.40119	9.43236					34.2466	35.1852
3.3003	5.72827
2.052	4.96345
2.14673	4.02021
1.68834	1.64411
2.74968	4.40051
2.92786	4.18186
1.92728	3.99627
3.13876	3.03149
2.06215	4.0201
2.76929	3.52317
2.85832	2.92057
2.77294	1.8973
2.58575	2.97278
3.71651	3.48122
5.323	4.03777
5.31126	2.51587
2.43983	4.46584
1.78022	3.45352
1.85056	2.26564
3.10114	3.03992
1.69814	2.07252
1.71707	3.94805
2.33141	2.11333
1.44951	1.75959
1.65505	1.80952
3.12953	2.02099
2.64434	2.05838
1.9388	3.51359
3.22905	1.48211
3.29061	2.2857
1.62108	2.03034
1.49249	4.45922
2.76461	1.88157
1.74534
	3.92434
1.93241	2.4404
2.05907	3.98305
1.14	4.16305
1.09041	3.1472
2.67113	4.36916
1.64012	2.86379
1.68184	3.09225
3.0674	4.67309
2.38192	3.38648
1.254	2.12051
2.44826	1.92079
1.9201	1.67432
2.0707	2.22471
3.22916	3.22255
1.71376	4.07493
1.48633	3.6594
	3.64424
2.41452	6.50495
3.80384	4.57094
2.59806	5.82836
2.95773	1.96604
2.98292	5.64847
2.36174	3.24376
1.30576	2.59954
2.31751	2.97278
1.72516	4.40462
2.473	4.07208
1.37279
1.31123	3.03286
1.38692	5.00107
1.43822	4.33234
0.729942	1.64194
0.912	1.74614
1.21182	2.622
1.17374	4.81958
1.29983	4.65325
1.07548	2.92
2.23679	1.71376
	0.940044
	1.86664
	1.14

## Sheet: Statistics Ext Data Fig3f mIMCD
Table Analyzed	ExtFig3f_Length AICAR IMCD										Table Analyzed	ExtFig3f_Frequency AICAR IMCD
Column B	10%FBS+AICAR										Column B	10%FBS+AICAR
vs.	vs,										vs.	vs,
Column A	10%FBS+DMSO										Column A	10%FBS+DMSO
Unpaired t test											Unpaired t test
P value	<0,0001										P value	0.8433
P value summary	****										P value summary	ns
Significantly different (P < 0.05)?	Yes										Significantly different (P < 0.05)?	No
One- or two-tailed P value?	Two-tailed										One- or two-tailed P value?	Two-tailed
t, df	t=5,792, df=149										t, df	t=0,2109, df=4
How big is the difference?											How big is the difference?
Mean of column A	2.221										Mean of column A	45.14
Mean of column B	3.359										Mean of column B	43.57
Difference between means (B - A) ± SEM	1,137 ± 0,1963										Difference between means (B - A) ± SEM	-1,562 ± 7,406
95% confidence interval	0,7493 to 1,525										95% confidence interval	-22,13 to 19,00
R squared (eta squared)	0.1838										R squared (eta squared)	0.01099
F test to compare variances											F test to compare variances
F, DFn, Dfd	2,580, 76, 73										F, DFn, Dfd	1,262, 2, 2
P value	<0,0001										P value	0.8843
P value summary	****										P value summary	ns
Significantly different (P < 0.05)?	Yes										Significantly different (P < 0.05)?	No
Data analyzed											Data analyzed
Sample size, column A	74										Sample size, column A	3
Sample size, column B	77										Sample size, column B	3
