# Supplementary material for: Primary cilia sense glutamine availability and respond via asparagine synthetase
Source: Nat Metab. 2023 Mar 6;5(3):385–97. doi: 10.1038/s42255-023-00754-6 (PMC10042734; doi:10.1038/s42255-023-00754-6)
Supplement: Supplementary file 11 — Statistical source data. [file 42255_2023_754_MOESM11_ESM.xlsx]

## Sheet: Ext Data Fig4a
Cilium length (μm)						Average glycemia (mg/ml) in 3 independent experiments
No Fast	Fast 24h					no fasting	fasting 24H
1.3	2.69					271	180
1.787	2.146					217	211
1.254	2.003					224	112
0.932	2.247
1.1	2.36
1.207	1.851
1.179	1.572
1.227	3.588
1.662	3.14
1.641	1.445
0.954	1.676
2.412	2.398
0.959	1.191
1.561	2.444
1.418	2.15
1.284	1.942
1.052	1.589
1.279	1.758
1.61	1.821
1.207	1.915
1.214	1.563
1.111	1.436
1.098	1.78
1.473	0.788
1.103	1.069
1.621	1.381
1.806	2.104
0.96	2.158
1.685	2.844
1.602	2.355
2.369	2.654
1.63	1.691
1.214	2.999
1.274	1.74
1.886	1.553
1.188	2.103
1.156	2.914
1.755	3.077
1.827	2.827
2.839	2.467
1.069	3.037
1.438	2.329
1.224	2.613
1.685	2.46
1.317	1.101
0.809	1.193
1.191	3.609
2.371	2.158
1.296	2.977
0.969	1.294
1.679	1.241
1.978	1.955
2.291	1.948
1.534	1.799
1.283	2.125
1.313	2.373
1.689	1.724
1.556	1.942
1.37	1.86
1.264	2.918
1.307	2.351
1.739	2.006
1.308	2.049
0.674	2.438
1.439	2.056
1.205	2.383
1.494	1.634
0.859	2.96
1.153	1.883
1.417	2.77
1.325	2.904
1.188	2.85
1.052	3.176
1.15	1.875
1.069	1.84
2.154	2.525
2.17	2.029
2.045	1.274
1.736	2.464
1.272	2.581
1.306	4.469
2.732	1.423
1.699	2.217
1.724	1.684
	1.434
	1.98
	2.386
	1.978
	2.345
	2.92
	1.885
	1.434
	2.108
	1.873
	2.806
	2.134
	2.652
	1.13
	2.532
	1.656
	0.646
	0.879
	1.883
	2.433
	1.471
	2.462
	1.755
	1.119
	1.677
	2.175
	1.452
	1.513
	2.702
	2.85
	1.438
	1.984
	1.803
	2.532
	2.939
	2.42
	1.421
	1.634
	2.188
	2.048
	1.878
	1.63
	2.107
	2.748
	1.486
	1.86
	1.941
	1.735
	1.7
	2.822
	2.624
	3.788
	2.605
	1.507
	2.623
	1.628
	2.483
	2.201
	1.965
	3.184
	2.014

## Sheet: Statistics Ext Data Fig4a
Table Analyzed	FigExt4a_Left_Length_24h										Table Analyzed	ExtDataFigs4a_Right
Column B	Fast 24h										Column B	fasting 24H
vs.	vs,										vs.	vs,
Column A	No Fast										Column A	no fasting
Unpaired t test											Unpaired t test
P value	<0,0001										P value	0.1083
P value summary	****										P value summary	ns
Significantly different (P < 0.05)?	Yes										Significantly different (P < 0.05)?	No
One- or two-tailed P value?	Two-tailed										One- or two-tailed P value?	Two-tailed
t, df	t=8,608, df=227										t, df	t=2,061, df=4
How big is the difference?											How big is the difference?
Mean of column A	1.457										Mean of column A	237.3
Mean of column B	2.118										Mean of column B	167.7
Difference between means (B - A) ± SEM	0,6613 ± 0,07682										Difference between means (B - A) ± SEM	-69,67 ± 33,80
95% confidence interval	0,5099 to 0,8126										95% confidence interval	-163,5 to 24,17
R squared (eta squared)	0.2461										R squared (eta squared)	0.5151
F test to compare variances											F test to compare variances
F, DFn, Dfd	2,170, 144, 83										F, DFn, Dfd	2,974, 2, 2
P value	0.0002										P value	0.5033
P value summary	***										P value summary	ns
Significantly different (P < 0.05)?	Yes										Significantly different (P < 0.05)?	No
Data analyzed											Data analyzed
Sample size, column A	84										Sample size, column A	3
Sample size, column B	145										Sample size, column B	3

## Sheet: Ext Data Fig4b
No Fast	Fast 48h					Average glycemia (mg/ml) in 3 independent experiments
0.736	2.527					no fasting	fasting 48h
0.674	2.16					271	79
2.142	1.188					217	63
1.113	1.476					224	90
0.942	1.274
2.141	2.637
2.032	1.81
1.556	3.641
1.188	2.137
1.004	1.81
1.969	1.74
0.918	1.1
1.434	3.375
1.615	3.174
1.796	1.81
1.696	1.792
1.85	2.111
1.71	2.287
1.452	1.742
0.699	1.641
0.918	2.374
1.423	2.679
1.521	2.923
1.561	1.905
1.979	1.042
2.246	1.707
0.918	2.96
1.452	2.53
1.044	1.427
1.069	3.161
1.673	1.954
1.828	0.736
1.847	2.116
0.556	2.012
1.557	1.344
1.478	1.719
2.196	1.739
0.988	1.275
0.925	2.705
2.033	4.57
1.694	2.915
2.003	2.041
1.942	3.234
1.292	4.128
1.765	3.342
1.481	2.717
2.034	2.455
1.469	2.455
1.107	2.584
1.64	1.738
1.286	3.897
0.646	2.148
1.632	2.205
0.954	3.199
1.042	2.289
1.941	1.863
1.62	3.429
1.766	2.89
2.058	1.332
1.133	3.036
1.098	2.022
1.577	2.976
1.186	3.02
1.526	2.207
3.191	1.535
1.858	2.604
1.306	2.231
1.95	1.619
0.842	1.909
1.079	1.618
1.292	2.839
1.003	2.856
1.381	2.171
0.722	2.072
1.128	2.489
1.222	2.546
0.961	2.609
1.157	0.822
0.788	1.219
1.467	2.08
2.251	3.311
1.709	2.763
1.885	1.81
1.411	2.696
2.856	2.52
0.932	3.598
2.175	2.632
1.111	1.982
1.143	2.921
1.464	2.773
2.542	3.129
1.739	2.762
0.687	2.987
2.043	2.726
1.878	3.521
1.421	1.476
2.676	2.846
2.251	3.012
1.763	3.463
1.797	3.008
2.276	1.391
1.976	1.042
1.699	2.763
1.577	2.699
1.452	1.15
0.9	1.214
2.159	2.691
2.419	2.403
2.458	3.12
1.435	1.165
2.588	3.846
2.239	1.939
2.164	3.244
1.827	1.774
1.776	2.01
1.749	2.751
1.021	3.662
1.641	3.21
0.904	2.392
1.397	3.17
1.165	3.413
2.438	5.792
1.128	1.291
1.591	1.186
1.654	1.637
1.332	2.612
1.927	3.169
0.932	1.619
1.021	2.594
2.253	6.336
1.234	2.997
0.988	1.553
2.053	2.01
2.239	2.46
0.971	2.687
2.282	2.601
1.491	2.33
0.778	2.304
0.842	2.218
1.294	2.375
	1.58
	2.211
	2.721
	2.167
	3.108

## Sheet: Statistics Ext Data Fig4b
Table Analyzed	FigExt4b_Left_Length										Table Analyzed	ExtDataFigs4b_Right_Glycemia
Column B	Fast 48h										Column C	fasting 48H
vs.	vs,										vs.	vs,
Column A	No Fast										Column A	no fasting
Unpaired t test											Unpaired t test
P value	<0,0001										P value	0.001
P value summary	****										P value summary	**
Significantly different (P < 0.05)?	Yes										Significantly different (P < 0.05)?	Yes
One- or two-tailed P value?	Two-tailed										One- or two-tailed P value?	Two-tailed
t, df	t=10,31, df=283										t, df	t=8,566, df=4
How big is the difference?											How big is the difference?
Mean of column A	1.544										Mean of column A	237.3
Mean of column B	2.415										Mean of column C	77.33
Difference between means (B - A) ± SEM	0,8714 ± 0,08451										Difference between means (C - A) ± SEM	-160,0 ± 18,68
95% confidence interval	0,7051 to 1,038										95% confidence interval	-211,9 to -108,1
R squared (eta squared)	0.2731										R squared (eta squared)	0.9483
F test to compare variances											F test to compare variances
F, DFn, Dfd	2,683, 144, 139										F, DFn, Dfd	4,678, 2, 2
P value	<0,0001										P value	0.3522
P value summary	****										P value summary	ns
Significantly different (P < 0.05)?	Yes										Significantly different (P < 0.05)?	No
Data analyzed											Data analyzed
Sample size, column A	140										Sample size, column A	3
Sample size, column B	145										Sample size, column C	3

## Sheet: Ext Data Fig4c
Q concentration in serum (mM)
Crl	Fast 48h
1.3178	1.1858
1.0582	0.8712
1.0164	0.7018

## Sheet: Statistics Ext Data Fig4c
Table Analyzed	ExtFig4c
Column B	Fast 48h
vs.	vs,
Column A	Crl
Unpaired t test
P value	0.2826
P value summary	ns
Significantly different (P < 0.05)?	No
One- or two-tailed P value?	Two-tailed
t, df	t=1,240, df=4
How big is the difference?
Mean of column A	1.131
Mean of column B	0.9196
Difference between means (B - A) ± SEM	-0,2112 ± 0,1703
95% confidence interval	-0,6840 to 0,2616
R squared (eta squared)	0.2778
F test to compare variances
F, DFn, Dfd	2,262, 2, 2
P value	0.6131
P value summary	ns
Significantly different (P < 0.05)?	No
Data analyzed
Sample size, column A	3
Sample size, column B	3

## Sheet: Ext Data Fig4f
Cilium length (μm)
Crl	Opa KO
3.438	3.956
3.024	3.04
0.778	1.955
2.865	2.748
1.362	2.428
1.682	1.71
1.782	3.477
1.042	6.423
0.552	1.981
0.986	2.914
1.143	1.851
0.85	2.194
0.879	3.391
1.99	2.087
1.509	3.584
2.211	5.074
1.072	2.937
1.881	2.147
1.72	3.17
0.918	2.89
1.15	2.639
2.277	6.623
1.397	3.753
1.462	2.532
2.734	6.365
1.111	4.271
1.9	3.489
1.32	2.121
1.744	5.23
2.946	4.144
1.827	4.681
3.358	3.396
0.736	2.485
1.298	1.352
1.52	3.036
1.779	1.856
1.098	2.061
1.043	2.244
2.16	5.809
1.745	2.754
0.736	3.005
1.186	1.679
2.181	1.37
0.609	1.573
1.661	0.84
0.736	5.554
1.139	3.82
1.344	1.476
0.646	4.4
1.042	4.079
1.556	3.344
0.929	1.747
2.008	4.012
0.951	3.924
1.034	1.106
1.746	3.161
1.887	3.277
1.521	2.477
0.696	0.96
1.369	2.927
2.708	1.292
2.795	2.455
2.586	2.894
0.785	1.508
0.517	2.882
0.932	1.851
0.795	2.219
1.842	0.988
1.279	2.661
0.613	7.092
1.282	1.553
1.665	3.946
2.797	2.019
3.224	3.496
1.774	4.496
2.084	2.469
1.595	1.491
0.609	3.28
2.32	3.91
0.897	1.525
0.699	1.272
1.434	1.719
3.68	2.727
3.475	3.091
0.722	1.682
2.521	2.125
1.647	6.124
3.414	3.462
1.011	3.31
1.965	4.593
1.495	2.39
0.548	1.763
1.202	3.997
1.464	2.423
1.516	2.845
1.639	3.085
0.978	3.641
0.636	1.745
1.069	2.451
1.944	3.79
0.984	2.468
2.937	1.463
2.597	2.449
0.646	1.739
1.214	2.93
1.277	4.267
0.867	1.629
1.556	5.114
2.858	5.295
3.458	4.156
2.387	3.294
1.685	4.101
0.533	2.336
1.218	0.96
1.837	1.272
1.968	1.042
0.778	2.972
1.781	2.473
1.083	4.658
1.374	2.172
2.179	4.044
2.601	1.356
1.369	1.338
2.513	2.497
1.349	5.27
3.357	1.728
0.904	4.092
1.749	1.8
0.965	2.6
1.9	7.875
2.51	5.45
1.278	2.714
1.272	1.74
3.081	3.561
1.856	3.469
3.207	2.762
0.711	3.044
2.054	2.147
1.804	1.757
1.052	4.481
3.502	4.213
1.997	3.143
3.779	6.302
2.748	2.724
0.986	4.143
2.198	2.759
1.202	4.674
1.318	6.731
1.053	5.055
1.891	4.833
0.753	4.86
1.044	6.332
1.167	1.369
1.042	4.135
0.998	3.432
1.256	2.552
0.9	3.782
3.458	3.58
1.214	2.769
2.628	1.9
0.943	1.255
1.995	1.995
1.165	2.934
2.419	4.224
3.223	3.317
3.721	3.889
1.838	1.857
1.234	2.605
3.071	3.641
2.014	4.223
3.407	2.159
1.997	2.197
3.46	4.282
1.704	2.063
2.903	1.795
2.523	2.12
2.907	3.217
3.621	3.046
0.925	4.165
1.15	4.353
1.363	2.78
2.533	1.261
1.726	2.651
2.504	2.103
2.177	1.685
1.578	2.886
2.809	3.616
2.047	4.313
2.361	4.582
2.682	3.321
1.157	2.369
2.867	3.108
3.393	2.495
1.053	1.667
2.272	2.369
1.676	1.486
1.958	3.711
1.787	2.878
1.806	0.941
1.828	2.555
1.63	1.382
2.407	1.434
2.822	3.743
3.575	1.356
3.801	2.867
3.115	4.014
4.224	2.419
2.806	3.205
1.809	2.767
2.135	2.489
3.239	2.872
3.317	1.473
1.684	2.82
2.539	4.083
2.251	3.843
3.089	6.783
2.129	1.502
1.606	3.498
0.96	1.556
3.168	2.925
4.194	3.354
2.103	2.769
2.728	2.125
2.227	2.959
2.705	1.797
2.458	1.716
1.787	1.564
1.096	1.579
2.942	3.767
1.13	1.313
1.943	1.254
2.076	1.391
1.52	3.783
0.753	4.514
1.434	3.235
3.843	1.739
1.546	4.393
1.753	3.566
1.473	2.721
2.698	4.713
2.81	2.21
2.699	2.068
1.681	3.23
2.003	1.904
3.478	3.892
3.209	1.684
4.174	2.741
1.851	1.434
0.941	4.01
2.55	1.417
2.36	3.401
2.4	5.234
1.541	1.502
1.699	1.059
1.507	1.53
2.161	4.182
0.9	2.218
1.025	1.874
0.613	1.861
1.54	4.774
1.236	2.013
1.312	4.034
1.401	3.862
1.982	2.848
2	1.764
2.34	1.437
1.9	0.971
1.744	4.703
3.996	2.001
3.181	2.824
2.69	4.245
2.637	3.855
3.066	4.503
2.497	4.726
1.207	4.196
1.762	3.931
2.643	4.505
2.288	3.088
2.365
2.688
3.069
1.154
1.89
2.329
2.329
1.287
2.445
2.997
3.162
1.755
2.444
1.021
1.363
2.211
2.79
1.778
1.894
2.47
2.329
2.63696	3.11864
4.74366	5.70328
2.36062	3.29111
1.75207	2.92169
3.01561	4.77279
2.91465	4.49755
3.98789	2.67907
4.78177	1.42671
2.81149	2.16567
1.29125	0.897417
1.7783	1.12195
3.7996	0.777852
2.75691	3.46842
1.56475	1.38
1.19107	1.25417
1.52599	5.0021
2.64839	1.67572
2.88442	3.94436
1.21878	2.53374
2.71505	1.61507
3.37431	1.97945
3.83862	5.07613
1.76493	5.60367
3.45492	1.0828
2.46223	2.26424
4.70877	4.82421
1.02583	4.61608
1.41592	1.80982
3.17264	1.38091
1.775	3.52443
2.0961	2.18809
1.15554	4.10649
	1.04159
	3.29518
	1.70537
	5.45782
	2.38562
	1.26477
	1.25417
	1.83805
	5.4854
	3.47992
	6.20712
	2.50945
	5.0541
	3.41397
	3.50795
	2.61022
	1.02131
	1.24248
	4.86632
	4.09848
	2.43549
	2.59161
	6.88549
	3.98479
	2.89979
	1.51352
	1.99592
	1.68186
	1.56236
	2.53354
	4.2568
	5.18393
	4.31965
	4.19001
	7.23896
	1.11136
	3.68217
	1.96071
	1.50661
	3.71673
	5.4438
	4.04849
	4.75567
	1.23409
	2.7314
	1.10567
	1.84955
	3.00579
	5.59967
	6.05764
	2.51132
	2.33188
	4.84248
	3.44795
	2.05677
	3.26127
	3.21398
	4.08492
	2.67597
	3.22974
	2.87273
	2.63864
	6.60276
	2.50512
	2.74231
	0.874873
	1.05942
	1.19107
	1.62237
	2.2428
	2.54891
	1.57166
	5.08207
	1.56055
	3.40073
	2.50299
	0.822164
	6.44735
	2.21089
	8.42117
	8.1533
	1.65912
	6.77503
	6.28134
	2.62514
	1.82668
	1.82015
	7.1347
	8.17707
	3.97594
	4.9211
	6.3719
	4.75838
	1.16574
	2.56002
	2.40209
	2.34738
	2.28672
	2.9328
	3.62526
	2.11038
	2.12097
	2.03422
	2.04133
	2.52114
	1.69923
	2.01801
	2.14726
	2.95457
	1.31748
	5.93789
	3.35228
	3.63224
	1.80174
	1.99766
	4.58908
	2.77907
	1.2273
	2.82745
	1.38782
	1.30792
	1.38291
	1.09999
	1.92054
	2.86801
	1.00484
	4.24466
	5.70928
	1.63567
	2.67817
	4.76187
	1.21361
	1.4645
	4.1103
	2.20953
	2.92156
	2.22542
	2.19119
	2.10127
	4.36674
	1.5245
	1.99727
	3.26178
	4.3982
	3.44491
	3.3404
	1.07266
	4.86677
	1.07505
	3.65045
	4.92594
	4.38244
	3.50363
	6.37681
	3.67732
	3.5108
	1.12809
	3.3871
	3.25675
	2.59361
	1.44441
	2.98764
	1.95897
	3.68921
	1.94321
	1.58354
	4.20926
	4.60297
	3.81859
	3.55517
	2.39001
	3.48541
	2.16968
	3.72577
	2.26101
	1.84619
	5.91114
	4.66233
	4.04739
	4.40163
	5.40982
	1.63031
	1.51236
	2.23828
	5.24924
	1.86963
	2.57036
	2.79709

## Sheet: Statistics Ext Data Fig4f
Table Analyzed	ExtFig4f
Column B	Opa KO
vs.	vs,
Column A	Crl
Unpaired t test
P value	<0,0001
P value summary	****
Significantly different (P < 0.05)?	Yes
One- or two-tailed P value?	Two-tailed
t, df	t=11,78, df=827
How big is the difference?
Mean of column A	1.98
Mean of column B	3.044
Difference between means (B - A) ± SEM	1,064 ± 0,09034
95% confidence interval	0,8871 to 1,242
R squared (eta squared)	0.1437
F test to compare variances
F, DFn, Dfd	2,638, 497, 330
P value	<0,0001
P value summary	****
Significantly different (P < 0.05)?	Yes
Data analyzed
Sample size, column A	331
Sample size, column B	498
