# Supplementary material for: Primary cilia sense glutamine availability and respond via asparagine synthetase
Source: Nat Metab. 2023 Mar 6;5(3):385–97. doi: 10.1038/s42255-023-00754-6 (PMC10042734; doi:10.1038/s42255-023-00754-6)
Supplement: Supplementary file 12 — Statistical source data. [file 42255_2023_754_MOESM12_ESM.xlsx]

## Sheet: Ext Data Fig5b
Normalized OCR Data																																																OCR data
Time (minutes)	Ctrl*/											Ctrl*Q												KO*/											KO*Q													Time (minutes)	Ctrl*/
1.3169	74.1756	79.5919	83.9283	98.8888	109.582	91.921	92.8496	103.257	94.3458	108.002	110.72	123.056	130.898	123.136	155.318	147.922	148.716	147.516	142.636	171.755	178.988	165.133	194.676	78.9851	98.4241	125.921	81.4329	97.7964	98.3524	80.6161	95.8745	105.147	78.0112	67.7284	174.092	165.55	164.456	131.434	157.593	146.225	130.657	132.463	117.518	122.974	118.779	105.762		1.3169	75.8134
7.76101	69.4513	72.7733	74.6105	87.8783	98.4934	83.9083	83.3933	93.7164	86.4101	98.8614	99.1286	115.692	122.93	117.543	149.521	143.241	144.142	138.831	133.429	160.444	166.726	154.867	184.503	73.1735	90.4546	115.489	75.4155	89.5302	88.6311	73.7819	87.9817	96.9357	73.2753	63.8587	160.339	153.586	149.835	123.977	143.309	133.439	124.719	122.522	110.604	114.12	110.632	98.1133		7.76101	70.9847
14.2361	68.6999	70.6701	73.1772	85.473	96.3907	82.7222	80.8415	90.6017	84.3131	95.1114	95.0361	113.851	120.68	115.869	148.821	141.21	143.753	136.807	131.136	157.117	163.663	152.359	181.937	71.58	88.2726	112.121	73.5043	86.4561	85.3899	72.4885	85.5653	92.7375	71.7462	62.0226	156.539	150.31	144.723	120.458	140.717	130.476	121.05	118.947	108.847	111.995	109.47	97.8816		14.2361	70.2168
20.7039	68.3532	69.1175	72.4497	84.3981	93.163	80.1843	78.9017	88.7311	82.6745	94.168	93.3699	111.893	118.784	114.069	146.941	140.451	141.244	134.92	130.399	155.002	162.431	151.486	181.252	70.3579	86.3144	109.813	72.3686	84.4588	83.2811	70.1217	84.3015	90.6907	71.2757	61.7427	154.628	148.645	141.139	119.523	138.349	128.571	119.672	117.263	107.935	112.057	107.951	97.3804		20.7039	69.8624
27.2567	25.7698	31.1253	31.6958	41.3255	46.1591	39.9244	37.9491	45.0386	39.882	44.8388	46.3963	39.3505	39.6996	40.7186	55.9318	54.6026	56.7484	48.9587	49.1204	59.1439	63.2702	60.7029	69.9471	26.6801	38.4116	46.8017	30.6025	36.2603	36.5535	27.9216	33.258	41.3051	34.8633	30.932	61.5523	59.5085	61.7964	44.1009	49.6967	50.7623	48.095	46.7478	41.7544	47.8037	50.7262	42.669		27.2567	26.3388
33.7222	24.1361	29.2159	30.8922	38.2162	44.6472	38.2605	36.0348	42.2557	37.0384	42.7947	44.525	35.6792	36.9312	37.1063	53.163	49.6874	50.9175	45.5833	46.2905	54.4213	57.9825	55.5993	65.3631	27.0117	36.6348	44.7212	29.1744	34.4665	36.0514	27.5241	32.0512	39.7573	31.3376	27.6173	57.5459	57.0513	56.845	40.3758	48.0817	48.5955	46.8724	44.6411	38.8267	44.2075	42.0026	40.1656		33.7222	24.669
40.2118	24.8805	27.9511	29.3755	37.0332	42.676	36.3746	35.8847	40.3194	37.0404	41.0844	43.2608	34.3587	35.7854	35.3287	50.7818	46.6887	47.7843	43.4071	43.2348	51.3986	55.0058	52.3207	62.1116	26.093	37.1925	43.9719	28.1919	34.0995	34.6138	26.9502	32.0959	39.3563	31.0544	25.9866	56.2804	55.0183	54.5569	39.9702	46.7279	46.5756	45.8151	43.6902	38.2511	43.3725	40.0641	38.4746		40.2118	25.4298
46.6928	25.2885	29.3237	31.0064	36.3431	41.6025	35.8404	34.5122	40.3958	36.9785	41.217	43.2226	34.3771	35.4899	36.5536	49.7962	45.7673	48.1342	44.0733	42.4229	50.2776	54.5325	50.8359	61.8676	26.4688	36.9551	44.2581	29.5831	33.6859	33.8818	27.4691	32.1344	39.1995	31.5026	26.9843	56.8011	54.6643	54.2951	41.4165	46.9564	47.1892	48.3271	44.5061	39.3985	44.2635	42.2641	40.0325		46.6928	25.8468
53.2711	63.5655	65.4296	85.8961	75.6812	85.0336	88.532	54.989	71.1691	80.0303	85.6306	75.9589	211.765	203.353	197.875	258.379	250.571	250.45	248.458	231.161	286.55	290.548	294.868	322.844	58.6441	56.7365	73.258	43.8075	57.7809	47.6559	62.5663	62.9321	73.2044	61.0761	54.8139	239.866	215.486	219.458	168.219	177.19	191.679	150.407	136.859	155.593	148.148	135.237	98.5345		53.2711	64.969
59.7555	74.391	66.6354	82.8287	81.2696	86.5664	84.2197	56.7089	75.9136	78.815	89.9725	80.2807	119.96	126.854	135.187	137.952	133.846	136.892	119.461	115.322	146.508	157.028	167.558	225.495	61.057	63.49	82.3074	51.5569	61.5518	52.7527	59.9611	70.6683	75.6114	61.3391	54.4268	129.917	122.944	129.273	106.666	104.309	96.8985	113.462	103.249	108.313	110.848	99.9992	79.554		59.7555	76.0336
66.2344	66.8447	66.0776	79.0434	77.8147	81.0688	81.7863	57.1903	74.2549	77.1536	85.8312	78.3442	118.4	125.699	131.293	131.997	130.036	135.293	118.533	111.54	142.744	146.272	151.093	211.539	59.3972	59.241	75.0029	48.1412	57.3586	49.2252	60.3927	68.7987	73.1782	61.333	55.7884	124.095	116.809	125.039	101.947	100.195	93.7615	110.077	101.178	103.02	108.969	98.5982	80.3677		66.2344	68.3206
72.748	64.3599	66.2889	79.41	76.2725	79.7636	81.8391	56.3423	73.897	76.8133	84.1466	77.5327	115.856	122.533	131.215	126.73	124.635	128.611	111.415	105.67	134.988	141.743	145.473	203.102	57.6855	57.4934	73.5994	47.6405	55.8045	48.883	60.8117	66.4689	71.8283	60.6134	56.6704	117.833	111.365	119.755	97.0524	98.4925	90.0691	108.614	100.24	99.0562	107.959	95.2064	79.9184		72.748	65.781
79.3493	16.7917	17.7386	18.7627	24.8509	26.4111	24.4976	23.6662	26.6661	23.7953	24.6835	28.2346	28.5789	28.8601	30.3745	37.5988	34.9039	37.0542	35.666	32.0561	41.1717	40.4563	39.5351	51.5358	15.3887	21.6076	27.0844	16.7916	19.5951	20.8096	18.3534	19.3672	25.4575	18.1461	17.0542	36.3087	35.1764	39.2059	28.6416	31.8044	33.6057	32.7612	29.4416	26.443	32.3682	33.726	29.6765		79.3493	17.1625
85.8325	15.5684	17.4118	18.414	23.7454	26.849	23.962	22.2549	26.7137	21.1645	25.5396	27.9035	26.5951	26.3109	28.221	35.6041	32.9396	35.0785	32.8964	30.9732	37.551	40.1744	38.2563	49.2971	14.2487	22.1022	27.0437	16.2092	19.3959	19.8435	16.8043	19.0042	24.7566	16.7398	16.9385	33.7674	35.197	36.8131	26.6808	31.1853	31.4418	32.1725	28.2415	25.7841	32.2515	28.2279	27.8801		85.8325	15.9121
92.3122	14.236	16.1976	18.4188	22.3463	25.109	24.6054	21.0637	25.1661	21.6089	23.8188	26.5703	25.517	23.062	27.0345	34.7172	31.133	33.7244	30.9402	28.5758	36.154	38.4036	36.7748	49.2264	14.1512	21.3477	24.9725	16.3286	18.7402	19.093	16.6883	18.3909	22.5841	16.7264	15.1843	32.4502	34.027	34.7646	25.4583	29.2695	30.7824	30.3909	27.1414	24.3785	30.7815	27.5786	26.8612		92.3122	14.5503
Basal Respiration					ATP-Production coupled respiration					Maximal Respiration
Ctrl*/	Ctrl*Q	KO*/	KO*Q		Ctrl*/	Ctrl*Q	KO*/	KO*Q		Ctrl*/	Ctrl*Q	KO*/	KO*Q
54.12	86.38	56.21	122.18		43.06	77.52	44.26	98.35		60.16	186.25	46.91	207.42
52.92	95.72	64.97	114.62		39.79	83.29	49.12	93.63		50.44	180.29	42.14	181.46
54.03	87.03	84.84	106.37		41.44	77.52	65.84	86.58		64.41	170.84	57.33	184.69
62.05	112.22	56.04	94.07		48.06	97.14	44.18	79.55		58.92	223.66	35.23	142.76
68.05	109.32	65.72	109.08		51.56	94.68	50.36	91.62		61.46	219.44	42.81	147.92
55.58	107.52	64.19	97.79		44.34	93.11	48.67	82		59.61	216.73	33.66	160.9
57.84	103.98	53.43	89.28		44.39	90.85	43.17	73.86		35.65	217.52	43.27	120.02
63.56	101.82	65.91	90.12		48.34	87.98	52.21	73.57		50.75	202.58	52.28	109.72
61.07	118.85	68.11	83.56		45.7	104.72	51.33	69.68		57.21	250.4	53.03	131.21
70.35	124.03	54.55	81.28		52.95	107.9	40.22	68.68		66.15	252.14	44.61	117.37
66.8	114.71	46.56	80.37		50.15	100.65	35.76	67.89		53.71	258.09	39.24	107.66
	132.03		70.52			119.38		58.91			273.62		71.67
[truncated: 45 more columns]

## Sheet: Statistics Ext Data Fig5b
Table Analyzed	basal respiration										Number of families	1
Data sets analyzed	A, C, E, G										Number of comparisons per family	6
											Alpha	0.05
ANOVA summary
F	44.09										Tukey's multiple comparisons test	Mean Diff,	95,00% CI of diff,	Below threshold?	Summary	Adjusted P Value
P value	<0,0001										Ctrl*/ vs. Ctrl*Q	-47.22	-60,78 to -33,66	Yes	****	<0,0001	A-C
P value summary	****										Ctrl*/ vs. KO*/	-1.287	-15,14 to 12,56	No	ns	0.9945	A-E
Significant diff. among means (P < 0.05)?	Yes										Ctrl*/ vs. KO*Q	-34.36	-47,92 to -20,80	Yes	****	<0,0001	A-G
R squared	0.759										Ctrl*Q vs. KO*/	45.93	32,38 to 59,49	Yes	****	<0,0001	C-E
											Ctrl*Q vs. KO*Q	12.86	-0,3960 to 26,12	No	ns	0.0601	C-G
Brown-Forsythe test											KO*/ vs. KO*Q	-33.07	-46,63 to -19,51	Yes	****	<0,0001	E-G
F (DFn, DFd)	2,308 (3, 42)
P value	0.0903										Test details	Mean 1	Mean 2	Mean Diff,	SE of diff,	n1	n2	q	DF
P value summary	ns										Ctrl*/ vs. Ctrl*Q	60.58	107.8	-47.22	5.069	11	12	13.18	42
Are SDs significantly different (P < 0.05)?	No										Ctrl*/ vs. KO*/	60.58	61.87	-1.287	5.178	11	11	0.3516	42
											Ctrl*/ vs. KO*Q	60.58	94.94	-34.36	5.069	11	12	9.586	42
Bartlett's test											Ctrl*Q vs. KO*/	107.8	61.87	45.93	5.069	12	11	12.82	42
Bartlett's statistic (corrected)	8.424										Ctrl*Q vs. KO*Q	107.8	94.94	12.86	4.957	12	12	3.67	42
P value	0.038										KO*/ vs. KO*Q	61.87	94.94	-33.07	5.069	11	12	9.227	42
P value summary	*
Are SDs significantly different (P < 0.05)?	Yes
ANOVA table	SS	DF	MS	F (DFn, DFd)	P value
Treatment (between columns)	19502	3	6501	F (3, 42) = 44,09	P<0,0001
Residual (within columns)	6193	42	147.4
Total	25694	45
Data summary
Number of treatments (columns)	4
Number of values (total)	46
Table Analyzed	ATP production-coupled respiration										Number of families	1
Data sets analyzed	A, C, E, G										Number of comparisons per family	6
											Alpha	0.05
ANOVA summary
F	66.75										Tukey's multiple comparisons test	Mean Diff,	95,00% CI of diff,	Below threshold?	Summary	Adjusted P Value
P value	<0,0001										Ctrl*/ vs. Ctrl*Q	-48.22	-59,24 to -37,20	Yes	****	<0,0001	A-C
P value summary	****										Ctrl*/ vs. KO*/	-1.395	-12,65 to 9,863	No	ns	0.9873	A-E
Significant diff. among means (P < 0.05)?	Yes										Ctrl*/ vs. KO*Q	-32.35	-43,37 to -21,33	Yes	****	<0,0001	A-G
R squared	0.8266										Ctrl*Q vs. KO*/	46.82	35,80 to 57,84	Yes	****	<0,0001	C-E
											Ctrl*Q vs. KO*Q	15.87	5,090 to 26,65	Yes	**	0.0017	C-G
Brown-Forsythe test											KO*/ vs. KO*Q	-30.96	-41,98 to -19,93	Yes	****	<0,0001	E-G
F (DFn, DFd)	3,331 (3, 42)
P value	0.0284										Test details	Mean 1	Mean 2	Mean Diff,	SE of diff,	n1	n2	q	DF
P value summary	*										Ctrl*/ vs. Ctrl*Q	46.34	94.56	-48.22	4.12	11	12	16.55	42
Are SDs significantly different (P < 0.05)?	Yes										Ctrl*/ vs. KO*/	46.34	47.74	-1.395	4.209	11	11	0.4686	42
											Ctrl*/ vs. KO*Q	46.34	78.69	-32.35	4.12	11	12	11.1	42
Bartlett's test											Ctrl*Q vs. KO*/	94.56	47.74	46.82	4.12	12	11	16.07	42
Bartlett's statistic (corrected)	11.64										Ctrl*Q vs. KO*Q	94.56	78.69	15.87	4.029	12	12	5.569	42
P value	0.0087										KO*/ vs. KO*Q	47.74	78.69	-30.96	4.12	11	12	10.63	42
P value summary	**
Are SDs significantly different (P < 0.05)?	Yes
ANOVA table	SS	DF	MS	F (DFn, DFd)	P value
Treatment (between columns)	19509	3	6503	F (3, 42) = 66,75	P<0,0001
Residual (within columns)	4092	42	97.42
Total	23601	45
Data summary
Number of treatments (columns)	4
Number of values (total)	46
Table Analyzed	maximal respiration										Number of families	1
Data sets analyzed	A, C, E, G										Number of comparisons per family	6
											Alpha	0.05
ANOVA summary
F	111.6										Tukey's multiple comparisons test	Mean Diff,	95,00% CI of diff,	Below threshold?	Summary	Adjusted P Value
P value	<0,0001										Ctrl*/ vs. Ctrl*Q	-164.7	-194,3 to -135,2	Yes	****	<0,0001	A-C
P value summary	****										Ctrl*/ vs. KO*/	11.63	-18,54 to 41,81	No	ns	0.7322	A-E
Significant diff. among means (P < 0.05)?	Yes										Ctrl*/ vs. KO*Q	-84.01	-113,5 to -54,47	Yes	****	<0,0001	A-G
R squared	0.8886										Ctrl*Q vs. KO*/	176.4	146,8 to 205,9	Yes	****	<0,0001	C-E
											Ctrl*Q vs. KO*Q	80.73	51,84 to 109,6	Yes	****	<0,0001	C-G
Brown-Forsythe test											KO*/ vs. KO*Q	-95.64	-125,2 to -66,10	Yes	****	<0,0001	E-G
F (DFn, DFd)	8,147 (3, 42)
P value	0.0002										Test details	Mean 1	Mean 2	Mean Diff,	SE of diff,	n1	n2	q	DF
P value summary	***										Ctrl*/ vs. Ctrl*Q	56.22	221	-164.7	11.04	11	12	21.1	42
Are SDs significantly different (P < 0.05)?	Yes										Ctrl*/ vs. KO*/	56.22	44.59	11.63	11.28	11	11	1.458	42
											Ctrl*/ vs. KO*Q	56.22	140.2	-84.01	11.04	11	12	10.76	42
Bartlett's test											Ctrl*Q vs. KO*/	221	44.59	176.4	11.04	12	11	22.59	42
Bartlett's statistic (corrected)	33.95										Ctrl*Q vs. KO*Q	221	140.2	80.73	10.8	12	12	10.57	42
P value	<0,0001										KO*/ vs. KO*Q	44.59	140.2	-95.64	11.04	11	12	12.25	42
P value summary	****
Are SDs significantly different (P < 0.05)?	Yes
ANOVA table	SS	DF	MS	F (DFn, DFd)	P value
Treatment (between columns)	234399	3	78133	F (3, 42) = 111,6	P<0,0001
Residual (within columns)	29393	42	699.8
Total	263792	45
Data summary
Number of treatments (columns)	4
Number of values (total)	46

## Sheet: Ext data Fig5c
Normalized OCR Data																																			OCR data
Time (minutes)	SCR POOL*/							SCR POOL*Q									KO POOL*/							KO POOL*Q											Time (minutes)	SCR POOL*/							SCR POOL*Q
1.30624	46.6005	47.522	33.122	43.9054	45.4438	43.7336	53.477	47.4873	62.4997	57.9335	41.8094	51.4254	57.6411	64.0106	63.2037	53.7945	49.1729	69.0939	53.4459	41.8004	45.6519	44.4041	44.9885	66.0585	61.7118	62.9508	60.0408	60.636	66.5891	56.1743	51.9907	51.578	55.4071		1.30624	50.0936	52.4148	31.5629	45.4461	50.2067	50.4537	59.3809	57.6986	63.6078	53.4029	45.9497	54.1355	54.5916	60.4914
7.76933	43.4354	44.4835	31.7269	41.8422	42.829	42.0005	50.0895	41.9736	57.1201	54.3391	37.4263	43.8951	53.8832	55.3621	56.4621	44.4782	47.541	64.9869	50.7507	39.2934	43.122	42.9885	41.7145	61.7568	57.0194	58.6484	54.1299	56.4811	63.1206	52.0073	48.7589	48.6229	50.5822		7.76933	46.6913	49.0635	30.2335	43.3104	47.3179	48.4543	55.6194	50.9993	58.1328	50.0896	41.1326	46.2084	51.0325	52.3184
14.2433	40.3366	41.3502	30.3245	39.0908	39.9782	39.7786	46.7094	39.5966	54.2022	50.8842	35.3571	40.2975	50.3004	50.3667	51.6758	39.817	46.2933	62.9734	49.4161	37.9136	40.2349	41.2089	37.2143	59.5484	53.9992	55.9731	50.9079	54.6576	59.9074	49.4748	47.0334	45.9452	48.154		14.2433	43.3603	45.6076	28.8971	40.4625	44.1683	45.891	51.8661	48.1111	55.1632	46.9049	38.8584	42.4212	47.6392	47.5976
20.6802	39.2474	39.9828	28.3624	37.944	39.2921	38.8	45.7619	37.9705	51.5745	48.7409	34.2359	38.3172	47.7362	47.7016	50.4057	37.877	44.8898	61.3983	47.926	37.4461	39.1329	40.1203	35.6966	58.0745	52.9481	53.6404	49.4577	52.7449	57.6761	48.5347	45.5019	44.4696	46.785		20.6802	42.1894	44.0995	27.0274	39.2754	43.4103	44.762	50.814	46.1354	52.4889	44.9291	37.6262	40.3366	45.2107	45.0791
27.2373	21.0702	20.7899	18.2686	19.1436	21.1333	20.7433	23.1986	19.7563	26.3902	26.4414	18.4488	20.9405	24.9136	22.5136	26.8942	19.871	19.4445	25.5346	18.9478	17.001	17.3211	19.1807	16.2168	23.3097	23.5829	23.9261	21.9819	24.0623	25.6167	19.7884	21.5279	19.1327	19.3184		27.2373	22.6496	22.9304	17.4087	19.8154	23.3483	23.9307	25.7597	24.0046	26.8581	24.3736	20.2757	22.0441	23.5956	21.2759
33.7447	19.9481	19.6266	17.157	18.264	19.8208	19.4631	23.1227	20.4046	26.6385	24.5235	18.4768	19.8245	24.5434	22.1253	25.8282	19.6144	19.2601	25.4628	19.0933	16.5965	17.1026	18.3852	16.0017	23.6868	23.6628	23.989	21.8603	23.2001	26.0004	20.8157	21.1425	19.598	19.5496		33.7447	21.4434	21.6473	16.3494	18.9049	21.8983	22.4539	25.6755	24.7923	27.1108	22.6057	20.3065	20.8693	23.2449	20.9089
40.2343	19.1559	18.2516	17.4367	17.7099	19.2798	19.3179	22.0724	18.7918	26.1183	24.4703	17.9056	19.5171	23.6018	21.4029	24.5273	18.3397	19.8851	25.4611	18.5039	16.322	16.16	18.5515	15.6782	22.8864	23.3538	23.1564	20.8925	22.9737	25.4102	19.889	20.7934	19.0653	19.283		40.2343	20.5918	20.1308	16.616	18.3314	21.3005	22.2863	24.5092	22.8326	26.5814	22.5566	19.6787	20.5456	22.3531	20.2262
46.6714	17.7902	17.278	15.5043	16.9024	17.6224	18.1847	21.0004	18.2305	25.0932	22.9736	16.7955	19.2294	21.581	20.2431	24.2733	17.1425	18.5788	24.4841	18.655	15.7644	15.2502	18.1038	14.8905	23.3098	22.4954	22.1667	20.8241	22.4493	24.2787	19.0707	20.3859	17.6632	19.2887		46.6714	19.1237	19.057	14.7745	17.4955	19.4694	20.979	23.3189	22.1507	25.5381	21.177	18.4587	20.2428	20.4392	19.1302
53.2634	32.4569	29.3211	27.0232	24.9179	25.2863	36.9428	62.3324	65.5156	85.4221	83.5638	71.161	76.1918	74.9452	73.7717	95.5174	76.8606	53.2302	62.1748	49.3471	36.4519	43.1276	42.486	31.6573	64.8103	82.9165	62.6064	62.0161	60.6038	60.9141	46.4606	44.2152	45.8514	37.9191		53.2634	34.8899	32.34	25.7512	25.7923	27.9366	42.6194	69.2139	79.6035	86.9366	77.0288	78.2079	80.2071	70.9802	69.7159
59.7094	31.7309	29.7596	29.1133	23.5354	26.118	34.1707	56.8549	66.7866	80.4448	82.4681	73.6424	67.7646	72.1714	68.4021	88.1144	76.8395	48.7246	60.7056	47.0181	35.9619	39.2199	39.9842	30.3086	58.9418	72.2626	58.39	60.8427	58.2732	60.5906	43.8627	44.0909	45.103	41.9322		59.7094	34.1095	32.8236	27.743	24.3613	28.8555	39.4213	63.1317	81.1479	81.8711	76.0188	80.935	71.3358	68.3531	64.6414
66.1821	30.4501	31.1956	27.9178	23.173	25.7747	32.5536	56.7336	72.3215	84.4826	84.4099	75.6968	69.0528	74.5897	75.1057	87.8172	76.0504	46.0834	56.1916	43.3911	34.0881	36.5621	37.1128	30.8291	62.4796	69.127	56.6067	64.4273	56.2569	61.486	45.9572	45.4821	47.118	39.323		66.1821	32.7326	34.4075	26.6037	23.9861	28.4761	37.5558	62.997	87.873	85.9804	77.8087	83.1928	72.6919	70.6435	70.9766
72.6949	29.1224	29.4398	27.3092	22.4156	25.6374	31.1069	55.8381	73.7265	84.7619	85.4717	77.2172	71.6007	78.4315	81.2049	89.4601	76.2842	44.3968	52.9238	40.726	33.7606	34.5699	36.1677	30.9168	64.7844	69.6508	57.9934	65.8706	56.8401	63.4625	47.2036	46.1269	49.3315	38.4242		72.6949	31.3054	32.4709	26.0237	23.2022	28.3244	35.8868	62.0026	89.58	86.2647	78.7875	84.8638	75.3741	74.2821	76.7404
79.2675	11.7742	12.82	11.675	9.90784	12.2907	12.1215	14.0677	12.5158	14.6617	14.442	11.68	11.0036	14.969	10.5574	14.2658	10.671	10.96	15.1166	9.99729	9.01646	8.81746	11.8856	7.64631	12.5475	13.8808	14.1266	10.7373	14.0012	16.1393	10.942	14.4963	11.6418	10.4994		79.2675	12.6568	14.14	11.1255	10.2555	13.5789	13.9841	15.6208	15.207	14.9217	13.3126	12.8367	11.5835	14.177	9.97696
85.7438	11.5623	12.1102	11.7437	10.8221	12.3097	12.8168	14.0955	11.7746	15.9208	15.219	10.1742	12.1941	14.9664	11.472	14.4438	12.4938	11.2719	14.9305	10.5879	10.1632	9.34701	11.4945	7.74423	13.3108	14.6056	14.1999	12.2103	14.7598	16.3574	10.779	14.6271	12.4389	11.9524		85.7438	12.4291	13.3571	11.1909	11.2018	13.5998	14.7862	15.6517	14.3065	16.2031	14.0289	11.1817	12.8368	14.1746	10.8413
92.1989	10.7855	11.2791	11.7376	9.00887	11.4147	12.0673	12.5736	11.3819	14.6759	14.1111	10.7071	10.6877	14.0274	10.8073	13.7779	11.111	10.643	14.27	10.1598	8.83554	8.65037	11.1136	7.02944	13.2207	13.3846	13.9209	11.5918	13.7348	16.0229	10.3958	13.8054	11.6195	10.3654		92.1989	11.594	12.4405	11.1851	9.32499	12.6111	13.9215	13.9618	13.8293	14.9361	13.0075	11.7674	11.251	13.2853	10.2131
Basal Respiration					ATP-Production coupled Respiration					Maximal Respiration
SCR POOL*/	SCR POOL*Q	KO POOL*/	KO POOL*Q		SCR POOL*/	SCR POOL*Q	KO POOL*/	KO POOL*Q		SCR POOL*/	SCR POOL*Q	KO POOL*/	KO POOL*Q
28.46	26.59	34.25	44.85		21.46	19.74	26.31	34.76		21.67	62.34	42.59	51.59
28.7	36.9	47.13	39.56		22.7	26.48	36.91	30.45		18.04	70.09	47.9	69.53
16.62	34.63	37.77	39.72		12.86	25.77	29.27	31.47		15.29	71.36	39.19	48.69
28.94	23.53	28.61	37.87		21.04	17.44	21.68	28.63		15.91	66.51	27.62	50.42
27.88	27.63	30.48	39.01		21.67	19.09	23.88	30.3		13.87	60.91	34.48	46.87
26.73	33.71	29.01	41.65		20.62	26.16	22.02	33.4		24.88	64.4	31.37	44.89
33.19	36.89	28.67	38.14		24.76	27.46	20.81	29.46		49.76	70.4	24.63	36.06
	36.63		31.7			26.13		25.12			75.68		30.41
	26.77		32.85			20.73		26.81			65.17		34.23
			36.42					27.5					27.55
[truncated: 19 more columns]

## Sheet: Statistics Ext Data Fig5c
Table Analyzed	Basal respiration										Number of families	1
Data sets analyzed	A-D										Number of comparisons per family	6
											Alpha	0.05
ANOVA summary
F	6.396										Tukey's multiple comparisons test	Mean Diff,	95,00% CI of diff,	Below threshold?	Summary	Adjusted P Value
P value	0.0018										SCR POOL*/ vs. SCR POOL*Q	-4.258	-11,45 to 2,932	No	ns	0.3871	A-B
P value summary	**										SCR POOL*/ vs. KO POOL*/	-6.486	-14,11 to 1,141	No	ns	0.1175	A-C
Significant diff. among means (P < 0.05)?	Yes										SCR POOL*/ vs. KO POOL*Q	-10.96	-17,99 to -3,928	Yes	**	0.0011	A-D
R squared	0.3982										SCR POOL*Q vs. KO POOL*/	-2.227	-9,418 to 4,964	No	ns	0.8331	B-C
											SCR POOL*Q vs. KO POOL*Q	-6.701	-13,26 to -0,1453	Yes	*	0.0437	B-D
Brown-Forsythe test											KO POOL*/ vs. KO POOL*Q	-4.474	-11,51 to 2,558	No	ns	0.3253	C-D
F (DFn, DFd)	0,5674 (3, 29)
P value	0.6409										Test details	Mean 1	Mean 2	Mean Diff,	SE of diff,	n1	n2	q	DF
P value summary	ns										SCR POOL*/ vs. SCR POOL*Q	27.22	31.48	-4.258	2.639	7	9	2.282	29
Are SDs significantly different (P < 0.05)?	No										SCR POOL*/ vs. KO POOL*/	27.22	33.7	-6.486	2.799	7	7	3.276	29
											SCR POOL*/ vs. KO POOL*Q	27.22	38.18	-10.96	2.581	7	10	6.005	29
Bartlett's test											SCR POOL*Q vs. KO POOL*/	31.48	33.7	-2.227	2.639	9	7	1.193	29
Bartlett's statistic (corrected)	2.26										SCR POOL*Q vs. KO POOL*Q	31.48	38.18	-6.701	2.406	9	10	3.938	29
P value	0.5202										KO POOL*/ vs. KO POOL*Q	33.7	38.18	-4.474	2.581	7	10	2.452	29
P value summary	ns
Are SDs significantly different (P < 0.05)?	No
ANOVA table	SS	DF	MS	F (DFn, DFd)	P value
Treatment (between columns)	526.3	3	175.4	F (3, 29) = 6,396	P=0,0018
Residual (within columns)	795.4	29	27.43
Total	1322	32
Data summary
Number of treatments (columns)	4
Number of values (total)	33
Table Analyzed	ATP Production										Number of families	1
Data sets analyzed	A-D										Number of comparisons per family	6
											Alpha	0.05
ANOVA summary
F	7.845										Tukey's multiple comparisons test	Mean Diff,	95,00% CI of diff,	Below threshold?	Summary	Adjusted P Value
P value	0.0006										SCR POOL*/ vs. SCR POOL*Q	-2.492	-8,071 to 3,087	No	ns	0.6213	A-B
P value summary	***										SCR POOL*/ vs. KO POOL*/	-5.11	-11,03 to 0,8073	No	ns	0.1094	A-C
Significant diff. among means (P < 0.05)?	Yes										SCR POOL*/ vs. KO POOL*Q	-9.06	-14,52 to -3,604	Yes	***	0.0005	A-D
R squared	0.448										SCR POOL*Q vs. KO POOL*/	-2.618	-8,197 to 2,961	No	ns	0.5836	B-C
											SCR POOL*Q vs. KO POOL*Q	-6.568	-11,65 to -1,481	Yes	**	0.0075	B-D
Brown-Forsythe test											KO POOL*/ vs. KO POOL*Q	-3.95	-9,406 to 1,506	No	ns	0.2215	C-D
F (DFn, DFd)	0,6208 (3, 29)
P value	0.6072										Test details	Mean 1	Mean 2	Mean Diff,	SE of diff,	n1	n2	q	DF
P value summary	ns										SCR POOL*/ vs. SCR POOL*Q	20.73	23.22	-2.492	2.048	7	9	1.721	29
Are SDs significantly different (P < 0.05)?	No										SCR POOL*/ vs. KO POOL*/	20.73	25.84	-5.11	2.172	7	7	3.327	29
											SCR POOL*/ vs. KO POOL*Q	20.73	29.79	-9.06	2.002	7	10	6.399	29
Bartlett's test											SCR POOL*Q vs. KO POOL*/	23.22	25.84	-2.618	2.048	9	7	1.808	29
Bartlett's statistic (corrected)	3.177										SCR POOL*Q vs. KO POOL*Q	23.22	29.79	-6.568	1.867	9	10	4.975	29
P value	0.3651										KO POOL*/ vs. KO POOL*Q	25.84	29.79	-3.95	2.002	7	10	2.79	29
P value summary	ns
Are SDs significantly different (P < 0.05)?	No
ANOVA table	SS	DF	MS	F (DFn, DFd)	P value
Treatment (between columns)	388.6	3	129.5	F (3, 29) = 7,845	P=0,0006
Residual (within columns)	478.8	29	16.51
Total	867.4	32
Data summary
Number of treatments (columns)	4
Number of values (total)	33
Table Analyzed	Maximal respiration										Number of families	1
Data sets analyzed	A-D										Number of comparisons per family	6
											Alpha	0.05
ANOVA summary
F	28.38										Tukey's multiple comparisons test	Mean Diff,	95,00% CI of diff,	Below threshold?	Summary	Adjusted P Value
P value	<0,0001										SCR POOL*/ vs. SCR POOL*Q	-44.65	-58,46 to -30,85	Yes	****	<0,0001	A-B
P value summary	****										SCR POOL*/ vs. KO POOL*/	-12.62	-27,27 to 2,023	No	ns	0.1104	A-C
Significant diff. among means (P < 0.05)?	Yes										SCR POOL*/ vs. KO POOL*Q	-21.25	-34,75 to -7,747	Yes	***	0.001	A-D
R squared	0.7459										SCR POOL*Q vs. KO POOL*/	32.03	18,22 to 45,84	Yes	****	<0,0001	B-C
											SCR POOL*Q vs. KO POOL*Q	23.4	10,82 to 35,99	Yes	***	0.0001	B-D
Brown-Forsythe test											KO POOL*/ vs. KO POOL*Q	-8.627	-22,13 to 4,876	No	ns	0.3218	C-D
F (DFn, DFd)	0,9882 (3, 29)
P value	0.412										Test details	Mean 1	Mean 2	Mean Diff,	SE of diff,	n1	n2	q	DF
P value summary	ns										SCR POOL*/ vs. SCR POOL*Q	22.77	67.43	-44.65	5.068	7	9	12.46	29
Are SDs significantly different (P < 0.05)?	No										SCR POOL*/ vs. KO POOL*/	22.77	35.4	-12.62	5.376	7	7	3.321	29
											SCR POOL*/ vs. KO POOL*Q	22.77	44.02	-21.25	4.956	7	10	6.064	29
Bartlett's test											SCR POOL*Q vs. KO POOL*/	67.43	35.4	32.03	5.068	9	7	8.938	29
Bartlett's statistic (corrected)	7.265										SCR POOL*Q vs. KO POOL*Q	67.43	44.02	23.4	4.621	9	10	7.163	29
P value	0.0639										KO POOL*/ vs. KO POOL*Q	35.4	44.02	-8.627	4.956	7	10	2.462	29
P value summary	ns
Are SDs significantly different (P < 0.05)?	No
ANOVA table	SS	DF	MS	F (DFn, DFd)	P value
Treatment (between columns)	8612	3	2871	F (3, 29) = 28,38	P<0,0001
Residual (within columns)	2933	29	101.1
Total	11545	32
Data summary
Number of treatments (columns)	4
Number of values (total)	33
