# Supplementary material for: Primary cilia sense glutamine availability and respond via asparagine synthetase
Source: Nat Metab. 2023 Mar 6;5(3):385–97. doi: 10.1038/s42255-023-00754-6 (PMC10042734; doi:10.1038/s42255-023-00754-6)
Supplement: Supplementary file 13 — Statistical source data. [file 42255_2023_754_MOESM13_ESM.xlsx]

## Sheet: Ext Data Fig6b
Cilium length (μm)
HBSS	HBSS+Q+DMSO	HBSS+Q+Rapamycin
4.94589	2.12051	2.43607
1.3159	2.09281	1.73804
3.05919	2.59966	2.05519
4.72747	1.67671	1.6001
4.24399	3.65416	2.6277
5.80294	1.63225	2.08905
3.83587	2.34076	2.15722
4.53196	1.94974	2.19108
3.46663	1.17374	3.88546
4.33656	2.20396	2.07833
3.26713	2.29664	1.21718
5.95536	1.58528	1.938
4.34842	2.50162	1.21182
5.10971	4.83748	1.52589
1.80827	2.49968	3.078
4.26508	3.13819	2.58769
3.60502	0.981084	1.56169
1.61219	1.34839	2.15221
3.66772	2.20419	2.09281
3.95728	2.052	1.9909
5.12578	2.71936	1.94131
7.27024	2.16418	2.05519
5.34193	1.55507	2.62633
3.18277	1.7971	2.00366
4.15735	2.12222	1.64411
3.41989	6.42493	2.58096
5.9296	1.6318	1.63601
7.32986	3.08644	1.62108
2.64366	3.29813	1.20464
1.29994	3.83656	1.49465
2.31192	2.16304	1.61857
3.59396	1.83825	1.51392
4.8678	4.69327	2.78126
5.21379	3.41989	2.46479
4.95957	2.06465	2.56181
2.77613	1.41121	1.61002
	2.20852	1.71239
	2.39674	1.57081
	1.92683	2.50162
	2.166	2.0251
	1.61219	2.08335
	1.29983	1.92386
	1.79778	2.73224
	2.26507	1.85774
	2.12222	1.37746
	1.482	1.3289
	2.36755	2.86243
	1.5838	1.49465
	1.37279	1.74067
	1.64627	2.29425
	1.96205	1.85581
	2.00036	1.37279
	2.31944	1.43822
	2.49307	1.37929
	2.75652	2.52328
	2.97278	1.53376
	2.93402	1.03227
	6.49994	1.26107
	2.44256	1.53376
	2.63009	1.21182
	2.30827	1.37279
	2.33062	2.35022
	2.09509	1.6001
	1.44199	1.14
	1.90437	1.69723
	2.51906	1.61253
	2.15164	1.79653
	2.60752	2.63055
	2.97665	0.82992
	2.21548	1.25913
	1.98668	2.86049
	2.09281	1.596
	1.83825	1.68321
	2.35638	4.01519
	2.31374	3.46708
	2.5137	1.76974
	2.21342	2.85832
	2.10113	1.58779
	1.76882	1.86709
	2.2189	2.10923
	2.08004	1.98018
	2.05519	2.93949
	3.50675	3.73646
	2.39674	2.04277
	2.28057	2.24557
	2.24569	1.61219
	1.67432	1.89251
	2.43481	1.14
	2.21707	2.88933
	1.81659	2.25709
	2.87234	1.9909
	2.47722	1.38202
	1.42181	2.51792
	1.14	0.912
	2.48577	2.3036
	2.10604	2.05633
	2.58837	2.964
	1.18389	3.00025
	1.83825	2.02008
	2.20932	1.91919
	1.83848	0.980628
	2.29186	2.52909
	1.39205	3.00983
	1.91372	2.47426
	3.56033	1.14
	1.62028	1.87268
	2.46947	2.16896
	3.70318	1.37279
	2.67182	2.7026
	2.75652	1.74386
	2.00059
	3.04779
	1.72026
	2.84339
	1.81579
	2.31933
	2.10729
	4.20386
	2.08107
	2.09509
	2.43971
	2.47859
	1.94929
	1.99101
	1.596
	2.64605
	2.07047
	1.17454
	2.24922
	3.18584
	1.7157
	2.81797
	3.12109
	3.96697
	2.82002

## Sheet: Statistics Ext Data Fig6b
Table Analyzed	ExtFig6b										Number of families	1
Data sets analyzed	C, F, G										Number of comparisons per family	3
											Alpha	0.05
ANOVA summary
F	77.68										Tukey's multiple comparisons test	Mean Diff,	95,00% CI of diff,	Below threshold?	Summary	Adjusted P Value
P value	<0,0001										HBSS vs. HBSS+Q+DMSO	1.75	1,361 to 2,140	Yes	****	<0,0001	C-F
P value summary	****										HBSS vs. HBSS+Q+Rapamycin	2.09	1,691 to 2,489	Yes	****	<0,0001	C-G
Significant diff. among means (P < 0.05)?	Yes										HBSS+Q+DMSO vs. HBSS+Q+Rapamycin	0.3399	0,07317 to 0,6066	Yes	**	0.0082	F-G
R squared	0.3585
											Test details	Mean 1	Mean 2	Mean Diff,	SE of diff,	n1	n2	q	DF
Brown-Forsythe test											HBSS vs. HBSS+Q+DMSO	4.091	2.341	1.75	0.1653	36	135	14.97	278
F (DFn, DFd)	16,42 (2, 278)										HBSS vs. HBSS+Q+Rapamycin	4.091	2.001	2.09	0.1692	36	110	17.47	278
P value	<0,0001										HBSS+Q+DMSO vs. HBSS+Q+Rapamycin	2.341	2.001	0.3399	0.1132	135	110	4.246	278
P value summary	****
Are SDs significantly different (P < 0.05)?	Yes
Bartlett's test
Bartlett's statistic (corrected)	45.66
P value	<0,0001
P value summary	****
Are SDs significantly different (P < 0.05)?	Yes
ANOVA table	SS	DF	MS	F (DFn, DFd)	P value
Treatment (between columns)	120.7	2	60.33	F (2, 278) = 77,68	P<0,0001
Residual (within columns)	215.9	278	0.7766
Total	336.6	280
Data summary
Number of treatments (columns)	3
Number of values (total)	281

## Sheet: Ext Data Fig6d
Cilium length (μm)
HBSS	HBSS+Q	HBSS+Glucose	HBSS+Leucine
6.4573	1.27475	2.93105	3.99433
5.93666	1.91144	3.16008	6.2244
4.92366	2.07252	1.026	5.36632
4.60104	1.83916	4.08565	1.8598
4.06057	2.65004	5.86188	3.20614
2.91977	1.97437	3.37634	2.78308
3.78754	2.21342	4.66351	5.88981
2.93938	1.63225	4.34682	4.60343
3.15814	3.33917	1.2149	5.79964
3.13933	1.32947	3.57447	4.1056
4.196	1.14	4.7131	4.40177
3.74023	1.04447	2.29425	3.27271
1.97984	2.06454	3.09784	5.01976
5.73785	1.54219	4.23521	1.29983
1.51312	1.29983	3.53776	5.42093
3.07424	1.14	3.2156	2.57879
2.07149	0.980628	1.14	3.05645
5.49457	2.21342	3.10604	4.24878
3.86927	2.45704	3.20431	4.28321
3.37668	1.86971	5.6715	2.60456
4.1993	2.30508	5.27695	4.40302
2.70271	2.04174	4.77706	2.49101
3.70557	1.47163	2.01689	3.62976
3.62873	2.40107	1.0732	5.37738
5.46391	1.86219	2.53992	1.3916
2.85536	1.30051	2.19553	4.40314
6.3962	2.10444	1.55097	3.47472
3.78685	2.12656	0.965808	4.56593
1.83825	1.56397	4.85013	5.3857
1.88704	1.83346	0.920892	2.85171
1.482	2.50162	3.11197	5.77718
3.8467	2.10786	3.45979	6.63605
6.55546	2.23109	1.48633	5.17013
5.92538	6.94477	3.63614	1.16656
3.49877	1.19016	5.02797	5.92937
2.55143	1.94131	2.98612	7.26545
1.63841	1.9909	4.72462	5.44954
3.01541	2.03935	3.32458	4.89767
2.23554	2.06408	2.43971	2.88637
0.919296	1.2898	4.332	2.666
1.55108	1.596	3.46161	4.73841
4.36358	1.3916	2.95408	2.508
1.87313	2.01689	3.9965	3.25208
2.19085	1.37746	3.39891	6.75188
2.78753	1.42842	3.88307	6.07312
4.16009	2.2409	2.20807	2.31374
9.18076	1.77338	7.33544	1.17374
4.04096	1.55507		2.85
5.49172	2.05907		2.56181
6.66547	2.30257		3.09111
1.54641	1.45988		1.596
	1.37609		3.71161
	2.20886		3.15689
	1.7621		3.38648
	2.41828		4.57881
	1.97505		3.80236
	1.48211		3.70568
	2.06762		6.44214
	1.23314		6.4508
	1.55051		3.14822
	1.938		1.3916
	2.8199		4.69235
	2.166		5.26372
	1.01962		2.32514
	2.2629		1.63225
	1.65984		1.14
	2.15095		5.27011
	2.15186		5.04621
	2.0251		3.45124
	2.10934		1.241
	1.33186		5.18187
	1.37803
	1.27452
	0.89034
	1.91919
	0.99351
	2.10205
	2.28
	1.94176
	1.43594
	2.42375
	1.64901
	1.37279
	2.35456
	1.64012
	1.95065
	1.86971

## Sheet: Statistics Ext Data Fig6d
Table Analyzed	ExFig6d										Number of families	1
Data sets analyzed	A-D										Number of comparisons per family	6
											Alpha	0.05
ANOVA summary
F	35.61										Tukey's multiple comparisons test	Mean Diff,	95,00% CI of diff,	Below threshold?	Summary	Adjusted P Value
P value	<0,0001										HBSS vs. HBSS+Q	1.824	1,204 to 2,443	Yes	****	<0,0001	A-B
P value summary	****										HBSS vs. HBSS+Glucose	0.3777	-0,3324 to 1,088	No	ns	0.5159	A-C
Significant diff. among means (P < 0.05)?	Yes										HBSS vs. HBSS+Leucine	-0.2071	-0,8517 to 0,4375	No	ns	0.8398	A-D
R squared	0.2977										HBSS+Q vs. HBSS+Glucose	-1.446	-2,082 to -0,8103	Yes	****	<0,0001	B-C
											HBSS+Q vs. HBSS+Leucine	-2.031	-2,592 to -1,469	Yes	****	<0,0001	B-D
Brown-Forsythe test											HBSS+Glucose vs. HBSS+Leucine	-0.5847	-1,245 to 0,07561	No	ns	0.103	C-D
F (DFn, DFd)	20,84 (3, 252)
P value	<0,0001										Test details	Mean 1	Mean 2	Mean Diff,	SE of diff,	n1	n2	q	DF
P value summary	****										HBSS vs. HBSS+Q	3.705	1.881	1.824	0.2395	51	87	10.77	252
Are SDs significantly different (P < 0.05)?	Yes										HBSS vs. HBSS+Glucose	3.705	3.327	0.3777	0.2745	51	47	1.945	252
											HBSS vs. HBSS+Leucine	3.705	3.912	-0.2071	0.2492	51	71	1.175	252
Bartlett's test											HBSS+Q vs. HBSS+Glucose	1.881	3.327	-1.446	0.2458	87	47	8.32	252
Bartlett's statistic (corrected)	58.02										HBSS+Q vs. HBSS+Leucine	1.881	3.912	-2.031	0.2172	87	71	13.22	252
P value	<0,0001										HBSS+Glucose vs. HBSS+Leucine	3.327	3.912	-0.5847	0.2553	47	71	3.239	252
P value summary	****
Are SDs significantly different (P < 0.05)?	Yes
ANOVA table	SS	DF	MS	F (DFn, DFd)	P value
Treatment (between columns)	196.9	3	65.65	F (3, 252) = 35,61	P<0,0001
Residual (within columns)	464.6	252	1.844
Total	661.5	255
Data summary
Number of treatments (columns)	4
Number of values (total)	256

## Sheet: Ext Data Fig6e
Asns mRNA fold change rel. to Hprt)
scramble	siAsns
0.956782	0.0845684
1.07644	0.0703777
0.966782	0.0706221

## Sheet: Statistics Ext Data Fig6e
Table Analyzed	ExtFig6e
Column B	siAsns
vs.	vs,
Column A	scramble
Unpaired t test
P value	<0,0001
P value summary	****
Significantly different (P < 0.05)?	Yes
One- or two-tailed P value?	Two-tailed
t, df	t=23,95, df=4
How big is the difference?
Mean of column A	1
Mean of column B	0.07519
Difference between means (B - A) ± SEM	-0,9248 ± 0,03861
95% confidence interval	-1,032 to -0,8176
R squared (eta squared)	0.9931
F test to compare variances
F, DFn, Dfd	66,78, 2, 2
P value	0.0295
P value summary	*
Significantly different (P < 0.05)?	Yes
Data analyzed
Sample size, column A	3
Sample size, column B	3

## Sheet: Ext Data Fig6f
Cilium length (μm)
scramble HBSS 8h	scramble HBSS+4mM Q 8h	siAsns HBSS	siAsns HBSS+4mM Q
6.23056	2.24204	2.758	4.60024
3.51508	2.42763	1.71479	1.46718
3.39253	2.50412	1.60694	1.52099
2.60159	3.49615	0.761178	2.29186
2.32435	2.90803	0.897636	2.43344
1.28592	2.35102	4.48157	2.83735
1.46501	2.7173	3.86836	3.00641
3.84978	3.08758	3.65689	2.78855
3.21503	0.722418	2.73646	1.98223
4.63809	2.36938	4.84454	2.33814
0.919638	1.43936	4.01485	2.00868
2.45795	1.47721	2.9575	1.11161
0.991572	1.32046	3.44098	2.46411
1.18355	1.21478	3.03491	6.92299
3.96401	0.796746	3.06512	0.756276
1.4698	2.9062	2.66258	0.88635
0.983706	2.13431	2.08495	2.61094
4.37794	1.40972	3.66316	2.4974
3.64093	3.26245	2.72152	3.99992
4.5502	0.595308	3.51918	1.38966
3.36642	1.02634	2.99797	1.93846
3.29608	0.969456	2.97073	2.52088
2.37337	1.90699	0.95019	2.58894
2.09999	0.684	2.59133	1.65927
4.40735	0.784434	1.71023	1.25252
4.7033	1.90483	2.97289	4.38239
5.15622	1.67329	3.89321	2.75139
1.20361	2.0137	4.00174	1.66793
0.95019	2.85467	5.85196	2.71559
2.19689	4.54666	3.59864	3.626
0.593028	1.90608	4.13809	4.46834
2.67091	2.0569	4.8686	2.84293
1.15106	2.13579	5.11073	1.29265
2.1074	1.25628	2.97232	1.27509
1.94039	1.30553	2.16885	2.67581
4.37486	2.61277	3.18869	2.58484
3.34385	2.93231	1.71718	0.7125
2.17478	2.23634	0.709878	1.2923
1.02725	2.22346	4.16681	1.02349
2.29528	1.39787	1.89115	0.978804
2.72734	1.00263	0.92112	0.781128
4.11745	1.62712	2.43607	1.08551
0.91998	1.67318	4.32459	2.81683
4.63307	3.01085	0.74043	3.6366
4.03685	1.27509	0.921576	5.1031
6.06799	0.998298		4.67069
5.57426	2.12291		3.30121
2.12336	1.35295		4.26497
1.6408	0.801306		4.354
1.97186	1.30553		6.47246
3.14503	2.88021		2.51495
4.26007	1.2133		3.47073
4.04803	2.07868		2.06135
5.54781	1.19369		2.3875
3.94919	2.77271		2.57879
3.49159	3.80498		1.5887
4.79598	2.30816		3.10867
2.93356	2.8272		3.78081
3.36152	2.38477		2.43892
3.04243	2.65164		0.901284
2.6106	3.23942		4.04917
3.21674	3.02704		4.95683
1.36709	1.5097		3.13648
3.6708	3.75356		2.00401
1.92842	2.27145		7.09354
3.00333	1.31374		5.9736
0.797544	1.37598		5.07916
1.88191	2.78171		2.63625
4.79074	1.04504		5.49993
1.0708	1.48063		7.3359
2.97301	2.20601		3.18858
3.05965	1.83369		1.60774
2.65244	3.18653		2.70362
0.9405	2.01358		1.7458
0.471732	1.77259		1.11697
	3.25082		3.28502
	1.47083		0.698934
	2.02977		1.41941
	2.44382		0.744534
	3.11505		2.68538
	1.97402		2.98942
	1.22664		3.71606
	1.5773		0.97698
	1.77395		2.24603
	2.02829		2.67911
	4.04734		7.90966
	2.91304		1.02988
	2.17387		0.896838
	1.63807		2.49956
	1.21912		3.06432
	1.16713		1.33072
			3.24615
			6.24002
			6.74321
			2.41486
			4.16807
			3.54928
			1.23245
			1.20669
			2.02316

## Sheet: Statistics Ext Data Fig6f
Table Analyzed	ExtFig6f										Number of families	1
Data sets analyzed	A-D										Number of comparisons per family	6
											Alpha	0.05
ANOVA summary
F	7.764										Tukey's multiple comparisons test	Mean Diff,	95,00% CI of diff,	Below threshold?	Summary	Adjusted P Value
P value	<0,0001										scramble HBSS 8h vs. scramble HBSS+4mM Q 8h	0.8274	0,2823 to 1,372	Yes	***	0.0006	A-B
P value summary	****										scramble HBSS 8h vs. siAsns HBSS	-0.02485	-0,6838 to 0,6341	No	ns	0.9997	A-C
Significant diff. among means (P < 0.05)?	Yes										scramble HBSS 8h vs. siAsns HBSS+4mM Q	0.04478	-0,4891 to 0,5786	No	ns	0.9964	A-D
R squared	0.07052										scramble HBSS+4mM Q 8h vs. siAsns HBSS	-0.8522	-1,489 to -0,2153	Yes	**	0.0035	B-C
											scramble HBSS+4mM Q 8h vs. siAsns HBSS+4mM Q	-0.7826	-1,289 to -0,2763	Yes	***	0.0005	B-D
Brown-Forsythe test											siAsns HBSS vs. siAsns HBSS+4mM Q	0.06963	-0,5577 to 0,6970	No	ns	0.9918	C-D
F (DFn, DFd)	7,394 (3, 307)
P value	<0,0001										Test details	Mean 1	Mean 2	Mean Diff,	SE of diff,	n1	n2	q	DF
P value summary	****										scramble HBSS 8h vs. scramble HBSS+4mM Q 8h	2.871	2.043	0.8274	0.211	75	91	5.546	307
Are SDs significantly different (P < 0.05)?	Yes										scramble HBSS 8h vs. siAsns HBSS	2.871	2.896	-0.02485	0.2551	75	45	0.1378	307
											scramble HBSS 8h vs. siAsns HBSS+4mM Q	2.871	2.826	0.04478	0.2067	75	100	0.3064	307
Bartlett's test											scramble HBSS+4mM Q 8h vs. siAsns HBSS	2.043	2.896	-0.8522	0.2466	91	45	4.888	307
Bartlett's statistic (corrected)	39.57										scramble HBSS+4mM Q 8h vs. siAsns HBSS+4mM Q	2.043	2.826	-0.7826	0.196	91	100	5.647	307
P value	<0,0001										siAsns HBSS vs. siAsns HBSS+4mM Q	2.896	2.826	0.06963	0.2429	45	100	0.4055	307
P value summary	****
Are SDs significantly different (P < 0.05)?	Yes
ANOVA table	SS	DF	MS	F (DFn, DFd)	P value
Treatment (between columns)	42.63	3	14.21	F (3, 307) = 7,764	P<0,0001
Residual (within columns)	561.9	307	1.83
Total	604.6	310
Data summary
Number of treatments (columns)	4
Number of values (total)	311

## Sheet: Ext Data Fig6g
Cilium length (μm)
0%FBS	HBSS	HBSS+0.5mM Q	HBSS+4mM Q	HBSS+0.1mM Asparagine	HBSS+1mM Asparagine
0.919068	3.65746	1.23473	1.91155	1.3289	2.73178
1.41007	3.60422	1.80964	1.21182	0.664734	2.91806
2.06454	7.71985	2.42204	1.96798	0.953724	2.71183
1.403	2.83165	2.21707	0.771552	3.83792	1.84954
1.83825	0.920892	1.76996	1.40015	3.55076	1.99785
1.254	2.93105	1.84281	1.94484	1.52942	2.65392
3.78959	5.03447	1.80245	0.822054	3.6993	4.30612
1.73645	5.11301	3.88489	0.806094	4.69783	3.1757
1.37507	4.24604	1.596	1.64411	2.73497	3.47791
1.2898	4.27044	1.38909	0.89034	3.34043	3.42194
1.49146	5.32038	2.12348	1.85581	2.82982	2.69222
1.254	5.12909	2.41372	1.52247	3.63797	4.31285
1.72516	4.39037	1.64411	1.61253	4.66898	3.93847
2.53126	2.60889	1.7401	1.29983	4.3051	3.05588
1.55097	3.70865	1.5431	1.938	2.36197	0.72105
4.3157	3.56877	1.16405	1.9942	1.71057	2.6277
0.822054	0.881106	0.664734	1.12279	3.41772	3.61061
0.892392	4.54598	0.980628	2.052	2.88511	3.54779
2.35022	3.06101	1.62245	2.56785	3.21172	2.86892
2.34202	2.8614	1.37803	1.31123	2.7026	3.7335
1.19016	0.980628	1.026	0.919068	2.87804	3.07994
1.7157	3.74604	1.026	1.55507	3.83542	3.62611
1.76552	3.28252	1.48633	0.919068	3.71606	4.02511
2.20852	1.16257	1.91121	1.12279	2.13659	1.88157
1.27452	0.89034	1.50423	1.80245	3.13568	1.92888
1.69028	4.07584	1.61139	1.78011	2.95043	3.09419
2.23451	2.05519	1.27862	1.94131	1.72459	4.96652
1.79892	2.60843	1.62028	1.7849	5.30374	1.13202
2.20419	3.45591	0.980628	1.596	2.70978	3.42388
1.4307	4.55681	0.974016	2.66874	2.45567	1.49089
1.99454	3.3443	1.68321	2.19952	3.45454	1.55507
2.52259	3.10775	0.980628	1.53376	2.3924	2.9884
1.68321	4.53298	1.48633	0.980628	5.22188	4.28252
1.17374	8.70025	3.02111	2.32514	2.72825	2.44496
1.55051	4.55966	2.88853	1.33186	2.41566	2.8769
1.77338	2.48531	2.09657	1.61891	0.965808	1.55051
1.62815	3.69554	2.7661	2.56181	2.19279	1.14
3.45124	1.01962	3.06956	1.84042	3.29038	3.6407
1.84247	1.05108	2.61915	1.33973	3.90268	0.980628
1.96798	0.806094	1.62028	2.35809	3.79061	0.822054
2.24569	2.69918	1.55222	1.7157	2.87725	1.26346
2.2189	1.12039	2.0504	2.43709	3.31843	4.0193
2.13237	3.88546	1.12849	2.31192	4.04586	3.08074
1.54584	4.253	2.37519	1.21182	1.80473	2.87622
1.9649	3.28559	0.919068	1.80245		3.23692
1.21182	4.39048	2.49546	1.50423		2.88694
3.42684	6.6356	2.69051	1.71		3.50664
1.64639	0.926022	1.77338	1.63875		2.90198
2.1937	0.940044	1.2898	1.96798		2.90233
	5.9231	2.12975	1.78068		3.15826
	1.14	2.06465	1.71376		2.97551
	4.6015	1.87655	0.980628		2.80588
	4.92571	3.57892	1.19062		2.1424
	3.62554	3.65746	3.23258		2.25709
	4.87453	2.06465	2.28285		2.58461
	0.806094	1.05108	2.40244		2.45944
		0.939702	1.48576		1.22618
		1.22071	1.72129		3.03331
		0.981084	1.37279		2.22254
		1.80473	1.14		2.58769
		1.23473	2.51929		1.85774
		2.00936	1.02497		2.63522
		1.71	3.87953		3.6985
		2.35022	1.78068		1.6237
		1.346	1.12279		2.66942
		2.622	2.82002		3.10114
		1.32947	1.91144		2.1432
		1.21182	1.3916		1.23086
		2.06614	2.43675		1.7157
		2.03946	1.38909		3.19519
		2.28285	1.55507
		1.78376	2.09418
		0.919068	1.55507
		1.50423	2.09418
		1.84042	1.53729
		3.1936	1.90471
		3.20215	2.39674
		1.7401	3.02271
		1.38909	2.07708
		4.3548	2.56295
		3.00971	1.03227
		2.02008	1.32947
		1.56191	1.80314
		3.87725	1.48907
			2.08905
			1.7401
			2.07047
			1.40505
			1.69472
			1.22778

## Sheet: Statistics Ext Data Fig6g
Table Analyzed	ExtFig6g										Number of families	1
Data sets analyzed	A, D-H										Number of comparisons per family	15
											Alpha	0.05
ANOVA summary
F	29.75										Tukey's multiple comparisons test	Mean Diff,	95,00% CI of diff,	Below threshold?	Summary	Adjusted P Value
P value	<0,0001										0%FBS vs. HBSS	-1.524	-2,086 to -0,9629	Yes	****	<0,0001	A-D
P value summary	****										0%FBS vs. HBSS+4mM Q	0.1297	-0,3798 to 0,6392	No	ns	0.9783	A-E
Significant diff. among means (P < 0.05)?	Yes										0%FBS vs. HBSS+0.5mM Q	-0.01605	-0,5319 to 0,4998	No	ns	>0,9999	A-F
R squared	0.2777										0%FBS vs. HBSS+1mM Asparagine	-0.8256	-1,360 to -0,2911	Yes	***	0.0002	A-G
											0%FBS vs. HBSS+0.1mM Asparagine	-1.106	-1,702 to -0,5100	Yes	****	<0,0001	A-H
Brown-Forsythe test											HBSS vs. HBSS+4mM Q	1.654	1,166 to 2,142	Yes	****	<0,0001	D-E
F (DFn, DFd)	16,98 (5, 387)										HBSS vs. HBSS+0.5mM Q	1.508	1,013 to 2,003	Yes	****	<0,0001	D-F
P value	<0,0001										HBSS vs. HBSS+1mM Asparagine	0.6987	0,1842 to 1,213	Yes	**	0.0016	D-G
P value summary	****										HBSS vs. HBSS+0.1mM Asparagine	0.4183	-0,1599 to 0,9964	No	ns	0.3042	D-H
Are SDs significantly different (P < 0.05)?	Yes										HBSS+4mM Q vs. HBSS+0.5mM Q	-0.1457	-0,5811 to 0,2897	No	ns	0.9306	E-F
											HBSS+4mM Q vs. HBSS+1mM Asparagine	-0.9553	-1,413 to -0,4979	Yes	****	<0,0001	E-G
Bartlett's test											HBSS+4mM Q vs. HBSS+0.1mM Asparagine	-1.236	-1,764 to -0,7078	Yes	****	<0,0001	E-H
Bartlett's statistic (corrected)	114.4										HBSS+0.5mM Q vs. HBSS+1mM Asparagine	-0.8096	-1,274 to -0,3451	Yes	****	<0,0001	F-G
P value	<0,0001										HBSS+0.5mM Q vs. HBSS+0.1mM Asparagine	-1.09	-1,624 to -0,5559	Yes	****	<0,0001	F-H
P value summary	****										HBSS+1mM Asparagine vs. HBSS+0.1mM Asparagine	-0.2804	-0,8326 to 0,2717	No	ns	0.6933	G-H
Are SDs significantly different (P < 0.05)?	Yes
											Test details	Mean 1	Mean 2	Mean Diff,	SE of diff,	n1	n2	q	DF
ANOVA table	SS	DF	MS	F (DFn, DFd)	P value						0%FBS vs. HBSS	1.878	3.403	-1.524	0.196	49	56	11	387
Treatment (between columns)	149.4	5	29.88	F (5, 387) = 29,75	P<0,0001						0%FBS vs. HBSS+4mM Q	1.878	1.749	0.1297	0.1779	49	90	1.031	387
Residual (within columns)	388.6	387	1.004								0%FBS vs. HBSS+0.5mM Q	1.878	1.894	-0.01605	0.1801	49	84	0.126	387
Total	538	392									0%FBS vs. HBSS+1mM Asparagine	1.878	2.704	-0.8256	0.1866	49	70	6.256	387
											0%FBS vs. HBSS+0.1mM Asparagine	1.878	2.984	-1.106	0.2081	49	44	7.516	387
Data summary											HBSS vs. HBSS+4mM Q	3.403	1.749	1.654	0.1705	56	90	13.72	387
Number of treatments (columns)	6										HBSS vs. HBSS+0.5mM Q	3.403	1.894	1.508	0.1729	56	84	12.34	387
Number of values (total)	393										HBSS vs. HBSS+1mM Asparagine	3.403	2.704	0.6987	0.1797	56	70	5.5	387
											HBSS vs. HBSS+0.1mM Asparagine	3.403	2.984	0.4183	0.2019	56	44	2.93	387
											HBSS+4mM Q vs. HBSS+0.5mM Q	1.749	1.894	-0.1457	0.152	90	84	1.356	387
											HBSS+4mM Q vs. HBSS+1mM Asparagine	1.749	2.704	-0.9553	0.1597	90	70	8.46	387
											HBSS+4mM Q vs. HBSS+0.1mM Asparagine	1.749	2.984	-1.236	0.1843	90	44	9.481	387
											HBSS+0.5mM Q vs. HBSS+1mM Asparagine	1.894	2.704	-0.8096	0.1622	84	70	7.06	387
											HBSS+0.5mM Q vs. HBSS+0.1mM Asparagine	1.894	2.984	-1.09	0.1865	84	44	8.266	387
											HBSS+1mM Asparagine vs. HBSS+0.1mM Asparagine	2.704	2.984	-0.2804	0.1928	70	44	2.057	387

[truncated: 6 more sheets: Ext Data Fig6h, Statistics Ext Data Fig6h, Ext Data Fig6i MEF, Statistics Ext Data Fig6i MEF, Ext Data Fig6i mIMCD3, Statistics Ext Data Fig6i mIMCD]
